# Supplementary material for: Methanol fixation is the method of choice for droplet-based single-cell transcriptomics of neural cells
Source: Commun Biol. 2023 May 15;6:522. doi: 10.1038/s42003-023-04834-x (PMC10185690; doi:10.1038/s42003-023-04834-x)
Supplement: Supplementary file 4 — Supplementary Data 1-14 [file 42003_2023_4834_MOESM4_ESM.xlsx]

## Sheet: Supplementary Data 1
Supplementary Data 1. Overview of samples used in this study
Name	Sample preparation	Cell viability (%)	Differentiation number	Days of differentiation	Days preserved	Tº preserved	Cell lines used	Bead batch	Estimated cell count (knee plot)	Cell line reference
F1	Fresh	91.4	2	44	-	-	IC-Ctrl3-F-iPS-4F-1	2	1764	Rodríguez-Traver et al. 20201
F2	Fresh	91.4	3	41	-	-	IC-AD5-F-iPS-4F-1	2	1327	Díaz-Guerra et al. 20192
M1	Methanol	94.7	4	36	7	-80ºC	IC-Ctrl1-F-iPS-4F-1, IC-Ctrl2-F-iPS-4F-1, IC-Ctrl3-F-iPS-4F-1	2	1841	Rodríguez-Traver et al. 20201
M2	Methanol	89.5	5	36	7	-80ºC	IC-AD3-F-iPS-4F-1, IC-AD4-F-iP S-4F-1, IC-AD5-F-iPS-4F-1	2	1752	Díaz-Guerra et al. 20192
M3	Methanol	96.5	1	40	60	-80ºC	IC-AD5-F-iPS-4F-1	1	1833	Díaz-Guerra et al. 20192
M4	Methanol	96.3	1	50	60	-80ºC	IC-AD5-F-iPS-4F-1	1	1305	Díaz-Guerra et al. 20192
D1	DMSO	91.1	1	40	60	liquid nitrogen	IC-AD5-F-iPS-4F-1	1	1234	Díaz-Guerra et al. 20192
D2	DMSO	76	1	50	60	liquid nitrogen	IC-AD5-F-iPS-4F-1	1	1342	Díaz-Guerra et al. 20192
D3	DMSO	74.2	11	39	16	liquid nitrogen	IC-Ctrl1-F-iPS-4F-1, IC-Ctrl2-F-iPS-4F-1, IC-Ctrl3-F-iPS-4F-1	7	1564	Rodríguez-Traver et al. 20201
A1	ACME	94.7	6	36	120	-80ºC	IC-Ctrl1-F-iPS-4F-1, IC-Ctrl2-F-iPS-4F-1, IC-Ctrl3-F-iPS-4F-1	2	1313	Rodríguez-Traver et al. 20201
A2	ACME	89.5	7	36	7	-80ºC	IC-AD3-F-iPS-4F-1, IC-AD4-F-iPS-4F-1, IC-AD5-F-iPS-4F-1	2	1524	Díaz-Guerra et al. 20192
V1	VivoPHIX	98.2	8	29	25	-80ºC	IC-Ctrl1-F-iPS-4F-1, IC-Ctrl2-F-iPS-4F-1, IC-Ctrl3-F-iPS-4F-1	2	1573	Rodríguez-Traver et al. 20201
V2	VivoPHIX	91.4	9	41	9	-80ºC	IC-AD5-F-iPS-4F-1	2	3053	Díaz-Guerra et al. 20192
C1	CellCover	99.6	10	30	14	-80ºC	IC-AD3-F-iPS-4F-1, IC-AD4-F-iPS-4F-1, IC-AD5-F-iPS-4F-1	-	-	Díaz-Guerra et al. 20192
C2	CellCover	99.6	10	30	14	4ºC	IC-AD3-F-iPS-4F-1, IC-AD4-F-iPS-4F-1, IC-AD5-F-iPS-4F-1	-	-	Díaz-Guerra et al. 20192

## Sheet: Supplementary Data 2
Supplementary Data 2. Estimated amount of UMI and Genes at 7500 reads per cell
Name	Estimated Genes	Estimated UMIs
F1	886	1414
F2	728	1097
M1	840	1254
M2	855	1292
M3	1095	1798
M4	1205	2162
D1	1325	2375
D2	1471	3021
D3	1220	2343
A1	267	379
A2	425	674
V1	505	690
V2	225	280

## Sheet: Supplementary Data 3
Supplementary Data 3. Cumulative percentage of cells discarded using each of the different parameters used to remove low quality cells
Sample	Initial number of cells	% of lost cells
		UMI < 200 or UMI >17000	Genes < 200 or Genes > 5500	Mitochondrial content > 7.5%	Ribosomal > 40%
F1	1764	0.68	1.54	0.17	0
F2	1327	4.75	3.48	0.25	0
M1	1841	3.48	2.98	0	0.05
M2	1752	2.45	1.93	0	0.12
M3	1833	0.22	0.49	0.11	0.11
M4	1305	0.15	3.15	0.4	0.24
D1	1234	0.65	0	0.98	0
D2	1342	1.27	0	0.83	0.3
D3	1564	1.92	0.06	1.96	0.067
A1	1313	29.09	15.79	0	1.79
A2	1524	13.58	7.9	0	2.06
V1	1573	19.83	5.15	0.08	0
V2	3053	48.74	10.54	0	0

## Sheet: Supplementary Data 4
Supplementary Data 4. Top-15 markers for the clusters identified
cluster	gene	p_val	avg_log2FC	pct.1	pct.2	p_val_adj
G2_M_NPCs	TOP2A	0	3.38808	0.857	0.129	0
G2_M_NPCs	UBE2C	0	3.22838	0.679	0.062	0
G2_M_NPCs	CENPF	0	3.16549	0.851	0.159	0
G2_M_NPCs	HMGB2	0	2.91991	0.872	0.295	0
G2_M_NPCs	PTTG1	0	2.85842	0.736	0.127	0
G2_M_NPCs	CCNB1	0	2.77967	0.614	0.036	0
G2_M_NPCs	MKI67	0	2.71735	0.671	0.087	0
G2_M_NPCs	CENPE	0	2.70073	0.616	0.058	0
G2_M_NPCs	NUSAP1	0	2.61459	0.71	0.106	0
G2_M_NPCs	TPX2	0	2.60962	0.647	0.066	0
G2_M_NPCs	CDC20	0	2.5937	0.574	0.033	0
G2_M_NPCs	ASPM	0	2.58839	0.582	0.044	0
G2_M_NPCs	CKS2	0	2.5338	0.701	0.14	0
G2_M_NPCs	KPNA2	0	2.51089	0.627	0.101	0
G2_M_NPCs	DLGAP5	0	2.47577	0.579	0.036	0
S_NPCs	PCLAF	0	1.8462	0.474	0.105	0
S_NPCs	HMGB2	1.97862e-269	1.28112	0.742	0.317	4.83931e-265
S_NPCs	HIST1H4C	1.54597e-262	2.69598	0.768	0.451	3.78114e-258
S_NPCs	CENPU	2.34777e-228	1.49612	0.441	0.126	5.74219e-224
S_NPCs	TUBA1B	1.32291e-225	1.29336	0.82	0.536	3.23558e-221
S_NPCs	RAD51AP1	6.10346e-224	1.31006	0.287	0.055	1.49278e-219
S_NPCs	PCNA	3.70218e-218	1.53244	0.471	0.151	9.05479e-214
S_NPCs	TOP2A	7.61388e-208	0.960555	0.534	0.17	1.8622e-203
S_NPCs	ATAD2	5.41694e-206	1.20921	0.358	0.09	1.32487e-201
S_NPCs	H2AFZ	4.20922e-197	1.24681	0.777	0.468	1.02949e-192
S_NPCs	NUSAP1	6.046e-193	1.18805	0.452	0.14	1.47873e-188
S_NPCs	CLSPN	9.08277e-190	1.25776	0.309	0.073	2.22146e-185
S_NPCs	TYMS	3.07247e-188	1.31839	0.412	0.128	7.51464e-184
S_NPCs	HIST1H1D	2.37592e-185	1.37628	0.21	0.035	5.81103e-181
S_NPCs	SPC25	1.40401e-179	1.14156	0.271	0.059	3.43392e-175
Astroglial_precursors_2	TTR	0	4.242	0.276	0.032	0
Astroglial_precursors_2	RSPO2	0	2.77805	0.666	0.065	0
Astroglial_precursors_2	SPARCL1	0	2.23087	0.252	0.016	0
Astroglial_precursors_2	SULF1	0	2.15627	0.407	0.026	0
Astroglial_precursors_2	TRPM3	0	2.13732	0.439	0.111	0
Astroglial_precursors_2	WLS	0	2.09608	0.754	0.227	0
Astroglial_precursors_2	RSPO3	0	1.90541	0.51	0.092	0
Astroglial_precursors_2	TPBG	0	1.88632	0.53	0.095	0
Astroglial_precursors_2	PLS3	0	1.86931	0.394	0.057	0
Astroglial_precursors_2	SPARC	0	1.86865	0.746	0.297	0
Astroglial_precursors_2	SAT1	0	1.82411	0.382	0.101	0
Astroglial_precursors_2	LRP1B	0	1.75249	0.427	0.094	0
Astroglial_precursors_2	WNT5A	0	1.7423	0.359	0.026	0
Astroglial_precursors_2	IFITM3	0	1.73892	0.47	0.131	0
Astroglial_precursors_2	CLU	0	1.58774	0.583	0.225	0
Cortical_fate_NPCs	SFRP1	0	1.81352	0.458	0.108	0
Cortical_fate_NPCs	C1orf61	0	1.74793	0.76	0.319	0
Cortical_fate_NPCs	B3GAT2	0	1.65565	0.315	0.048	0
Cortical_fate_NPCs	EMX2	1.89215e-286	1.48071	0.547	0.174	4.62783e-282
Cortical_fate_NPCs	HMGA2	2.01208e-232	1.47811	0.523	0.196	4.92114e-228
Cortical_fate_NPCs	LINC01551	5.58497e-226	1.36293	0.285	0.058	1.36597e-221
Cortical_fate_NPCs	NAP1L1	1.77316e-186	1.00228	0.844	0.636	4.3368e-182
Cortical_fate_NPCs	AMBN	9.5763e-186	1.13626	0.169	0.024	2.34217e-181
Cortical_fate_NPCs	PABPC1	1.47264e-143	0.798831	0.847	0.69	3.60179e-139
Cortical_fate_NPCs	FOXG1	1.298e-142	1.03676	0.252	0.067	3.17464e-138
Cortical_fate_NPCs	PRKCB	1.27269e-123	0.923793	0.149	0.029	3.11275e-119
Cortical_fate_NPCs	VCAN	3.97552e-122	1.03132	0.57	0.321	9.72333e-118
Cortical_fate_NPCs	ID4	7.88944e-120	0.990213	0.599	0.343	1.9296e-115
Cortical_fate_NPCs	MPPED2	2.82039e-103	0.942176	0.195	0.054	6.8981e-99
Cortical_fate_NPCs	SYNE2	1.0375e-99	0.931111	0.559	0.328	2.53753e-95
NPCs	VIM	3.16316e-49	0.608556	0.725	0.629	7.73645e-45
NPCs	HNRNPA1	8.13288e-40	0.577188	0.69	0.667	1.98914e-35
NPCs	PABPC1	8.74851e-39	0.561776	0.722	0.704	2.13971e-34
NPCs	FGFBP3	1.29885e-36	1.07197	0.361	0.249	3.17672e-32
NPCs	NAP1L1	7.39812e-31	0.578478	0.69	0.652	1.80943e-26
NPCs	NACA	3.72039e-27	0.571962	0.653	0.636	9.09932e-23
NPCs	RACK1	1.30217e-25	0.525002	0.664	0.653	3.18485e-21
NPCs	MCM6	2.86705e-25	0.844265	0.196	0.116	7.01223e-21
NPCs	GAPDH	2.98453e-24	0.473043	0.69	0.692	7.29955e-20
NPCs	LDHB	3.60226e-24	0.590371	0.579	0.55	8.8104e-20
NPCs	NPM1	8.14901e-24	0.629347	0.547	0.505	1.99308e-19
NPCs	HMGA1	7.3338e-22	0.808013	0.267	0.187	1.7937e-17
NPCs	PTMA	1.46645e-21	0.428967	0.727	0.741	3.58665e-17
NPCs	SOX3	6.49041e-19	0.756617	0.22	0.147	1.58742e-14
NPCs	MCM2	2.65426e-17	0.604063	0.146	0.086	6.49178e-13
Excitatory_neurons_2	TFAP2B	0	2.74428	0.376	0.023	0
Excitatory_neurons_2	THSD7A	0	2.4448	0.51	0.067	0
Excitatory_neurons_2	CNTN2	0	2.36312	0.32	0.02	0
Excitatory_neurons_2	EBF1	0	2.22181	0.336	0.019	0
Excitatory_neurons_2	STMN2	0	2.06649	0.746	0.167	0
Excitatory_neurons_2	POU4F1	0	1.60642	0.177	0.004	0
Excitatory_neurons_2	KLHL35	5.34736e-278	1.65959	0.244	0.022	1.30786e-273
Excitatory_neurons_2	CACNA2D1	4.54844e-273	1.9755	0.506	0.108	1.11246e-268
Excitatory_neurons_2	GRIA4	1.94773e-253	1.65798	0.274	0.032	4.76376e-249
Excitatory_neurons_2	POU2F2	3.92506e-243	1.72607	0.312	0.044	9.59992e-239
Excitatory_neurons_2	GAP43	4.06866e-223	1.84362	0.694	0.252	9.95114e-219
Excitatory_neurons_2	LHX9	4.2354e-216	1.90383	0.231	0.027	1.03589e-211
Excitatory_neurons_2	NEFL	1.37801e-212	1.80183	0.305	0.049	3.37034e-208
Excitatory_neurons_2	ROBO3	3.44957e-201	2.57979	0.28	0.045	8.43696e-197
Excitatory_neurons_2	DCC	4.45713e-189	1.85532	0.539	0.161	1.09013e-184
Dorsal_dp6_NPCs	VGLL3	0	2.72687	0.518	0.025	0
Dorsal_dp6_NPCs	COL1A2	0	2.26498	0.311	0.019	0
Dorsal_dp6_NPCs	PAX3	0	1.86073	0.433	0.048	0
Dorsal_dp6_NPCs	CYP26A1	0	1.67384	0.253	0.011	0
Dorsal_dp6_NPCs	CYP26C1	0	1.54049	0.235	0.008	0
Dorsal_dp6_NPCs	PIEZO2	4.58224e-276	1.9063	0.285	0.028	1.12073e-271
Dorsal_dp6_NPCs	NTRK2	8.18729e-223	1.97953	0.585	0.162	2.00245e-218
Dorsal_dp6_NPCs	BOC	2.36344e-185	1.59199	0.5	0.13	5.7805e-181
Dorsal_dp6_NPCs	KCNH8	2.48239e-182	1.72347	0.403	0.086	6.07144e-178
Dorsal_dp6_NPCs	PCDH8	6.83831e-155	0.848236	0.127	0.009	1.67251e-150
Dorsal_dp6_NPCs	FGFBP3	4.89498e-152	1.56572	0.631	0.243	1.19722e-147
Dorsal_dp6_NPCs	CNTN3	8.60165e-147	1.26544	0.213	0.03	2.10379e-142
Dorsal_dp6_NPCs	BMP5	2.35294e-135	1.03607	0.123	0.01	5.75483e-131
Dorsal_dp6_NPCs	COL3A1	4.03702e-132	0.771594	0.102	0.007	9.87374e-128
Dorsal_dp6_NPCs	ITGB8	9.10204e-116	1.54369	0.475	0.168	2.22618e-111
Astroglial_precursors_1	NPAS3	1.88134e-63	1.92416	0.462	0.255	4.60139e-59
Astroglial_precursors_1	SOX5	8.3244e-60	1.66394	0.404	0.207	2.03598e-55
Astroglial_precursors_1	NLGN1	7.03297e-49	1.68457	0.323	0.156	1.72012e-44
Astroglial_precursors_1	ADGRB3	9.02344e-48	1.43758	0.382	0.202	2.20695e-43
Astroglial_precursors_1	SDK1	2.67541e-44	1.54282	0.276	0.126	6.54351e-40
Astroglial_precursors_1	PARD3B	3.06178e-39	1.52204	0.306	0.157	7.4885e-35
Astroglial_precursors_1	DACH1	3.34896e-39	1.38581	0.414	0.255	8.19089e-35
Astroglial_precursors_1	FBXL7	3.39604e-38	1.62148	0.22	0.094	8.30603e-34
Astroglial_precursors_1	RORA	6.54866e-37	1.6639	0.218	0.094	1.60167e-32
Astroglial_precursors_1	SHROOM3	5.12642e-35	1.58989	0.278	0.141	1.25382e-30
Astroglial_precursors_1	TENM4	3.68959e-33	1.40497	0.294	0.157	9.024e-29
Astroglial_precursors_1	NCKAP5	1.98355e-32	1.41991	0.304	0.167	4.85136e-28
Astroglial_precursors_1	AUTS2	6.8377e-32	1.40434	0.394	0.253	1.67236e-27
Astroglial_precursors_1	HDAC9	1.7491e-31	1.35504	0.306	0.17	4.27795e-27
Astroglial_precursors_1	GPC6	4.83075e-29	1.43248	0.244	0.125	1.1815e-24
Excitatory_neurons_1	STMN2	0	2.4919	0.662	0.104	0
Excitatory_neurons_1	GRIA2	0	2.32155	0.328	0.035	0
Excitatory_neurons_1	NSG2	0	2.2591	0.442	0.059	0
Excitatory_neurons_1	RTN1	0	2.2567	0.44	0.061	0
Excitatory_neurons_1	PTPRD	0	2.19383	0.511	0.177	0
Excitatory_neurons_1	NEUROD6	0	2.11866	0.147	0.007	0
Excitatory_neurons_1	CCSER1	0	2.00443	0.312	0.063	0
Excitatory_neurons_1	NRXN1	0	1.86206	0.412	0.092	0
Excitatory_neurons_1	SAMD3	0	1.78082	0.189	0.009	0
Excitatory_neurons_1	GAP43	0	1.76836	0.559	0.218	0
Excitatory_neurons_1	TBR1	0	1.7526	0.22	0.011	0
Excitatory_neurons_1	MYT1L	0	1.67236	0.245	0.029	0
Excitatory_neurons_1	DCX	0	1.6425	0.432	0.123	0
Excitatory_neurons_1	CELF4	0	1.58665	0.232	0.032	0
Excitatory_neurons_1	MAPT	0	1.48383	0.255	0.046	0
Intermediate_progenitors	HES6	0	3.07563	0.668	0.119	0
Intermediate_progenitors	GADD45G	0	2.28949	0.365	0.021	0
Intermediate_progenitors	RGS16	0	2.18742	0.34	0.031	0
Intermediate_progenitors	NEUROG1	0	2.02716	0.215	0.007	0
Intermediate_progenitors	NEUROD4	0	1.55912	0.19	0.004	0
Intermediate_progenitors	DLL3	2.15629e-280	2.12528	0.311	0.036	5.27386e-276
Intermediate_progenitors	NHLH1	1.38706e-275	1.94663	0.293	0.031	3.39247e-271
Intermediate_progenitors	NEUROG2	1.18475e-229	1.69812	0.232	0.023	2.89766e-225
Intermediate_progenitors	EOMES	9.75536e-210	1.37437	0.139	0.008	2.38596e-205
Intermediate_progenitors	DLL1	1.08641e-171	2.08324	0.38	0.087	2.65714e-167
Intermediate_progenitors	NEUROD1	3.97236e-168	1.59531	0.202	0.024	9.7156e-164
Intermediate_progenitors	TAGLN3	2.92633e-163	1.88531	0.502	0.156	7.15722e-159
Intermediate_progenitors	MIAT	8.99389e-156	1.89161	0.674	0.305	2.19973e-151
Intermediate_progenitors	ST18	4.21144e-153	1.54917	0.258	0.044	1.03003e-148
Intermediate_progenitors	SRRM4	1.62125e-146	1.60456	0.307	0.064	3.96525e-142
RP_NPCs	ADAMTSL1	5.13359e-266	1.87253	0.39	0.087	1.25557e-261
RP_NPCs	WNT7B	5.28532e-186	1.34748	0.332	0.086	1.29268e-181
RP_NPCs	VIM	1.21324e-147	0.944635	0.85	0.62	2.96735e-143
RP_NPCs	PTN	3.7404e-147	1.64342	0.632	0.358	9.14828e-143
RP_NPCs	GPM6B	1.90768e-116	1.4565	0.511	0.275	4.6658e-112
RP_NPCs	CLU	4.64833e-106	1.19219	0.504	0.261	1.13689e-101
RP_NPCs	GATM	6.29571e-104	0.870042	0.169	0.038	1.5398e-99
RP_NPCs	SFRP2	4.13274e-100	1.41292	0.284	0.101	1.01079e-95
RP_NPCs	ID4	1.1938e-98	1.18683	0.585	0.349	2.9198e-94
RP_NPCs	NECTIN3	4.26051e-96	1.17027	0.291	0.107	1.04204e-91
RP_NPCs	FABP7	8.24976e-94	1.18295	0.494	0.262	2.01773e-89
RP_NPCs	PLP1	1.58367e-93	0.716979	0.118	0.021	3.87335e-89
RP_NPCs	NR2F1	3.0615e-92	0.944752	0.69	0.511	7.48781e-88
RP_NPCs	SORCS1	2.69182e-86	1.24222	0.211	0.066	6.58364e-82
RP_NPCs	WSB1	2.69671e-82	1.21526	0.764	0.614	6.59561e-78
Inhibitory_neurons	DLX6-AS1	0	4.11323	0.426	0.004	0
Inhibitory_neurons	DLX1	0	2.57196	0.277	0.006	0
Inhibitory_neurons	GAD2	0	2.50141	0.342	0.007	0
Inhibitory_neurons	DLX6	0	1.677	0.159	0.003	0
Inhibitory_neurons	DLX5	3.82008e-303	1.58749	0.146	0.002	9.34314e-299
Inhibitory_neurons	DLX2	2.47418e-279	1.69228	0.159	0.004	6.05135e-275
Inhibitory_neurons	GAD1	1.68068e-265	1.61583	0.175	0.005	4.1106e-261
Inhibitory_neurons	NRXN3	3.76396e-195	2.66242	0.564	0.103	9.20589e-191
Inhibitory_neurons	GATA3	7.45788e-188	1.48195	0.112	0.003	1.82405e-183
Inhibitory_neurons	LHX1	3.74118e-122	1.88966	0.209	0.021	9.15018e-118
Inhibitory_neurons	STMN2	1.79821e-105	1.86404	0.616	0.187	4.39806e-101
Inhibitory_neurons	SIX3	7.89053e-75	1.62474	0.214	0.035	1.92987e-70
Inhibitory_neurons	RUNX1T1	1.93797e-68	1.65965	0.339	0.086	4.73988e-64
Inhibitory_neurons	MALAT1	6.11314e-58	0.698372	1	0.996	1.49515e-53
Inhibitory_neurons	DCX	9.39837e-56	1.44662	0.46	0.168	2.29865e-51

## Sheet: Supplementary Data 5
Supplementary Data 5. Marker genes used to identify cell populations in the scRNA-seq data
GENE NAME	CELL TYPE	REFERENCES
SOX2	Neural precursor	Hutton et al. 20113
HES1	Neural precursor	Yuzwa et al. 20174
TOP2A	Proliferation	Santos et al. 20155
PCNA	Proliferation	Santos et al. 20155
FOXG1	Cortical fate	Uzquiano et al. 20025
GLI3	Cortical fate	Wang et al. 20116
PAX3	Dorsal fate	Legnini et al. 20227
IRX3	Dorsal fate	Legnini et al. 20227
PTN	Roof plate	Legnini et al. 20227
ADGRV1	Astroglia	Uzquiano et al. 20025
GJA1	Astroglia	Uzquiano et al. 20025
S100B	Astrocytes	Uzquiano et al. 20025
HES6	Intermediate progenitor	Uzquiano et al. 20025
ASCL1	Intermediate progenitor	Hodge et al. 20129
EOMES	Intermediate progenitor	Hodge et al. 20129
DCX	Immature neurons	Hodge et al. 20129
STMN2	Immature neurons	Karlsson et al. 202110
SYP	Mature neurons	Karlsson et al. 202110
GAD1	Inhibitory neurons	Karlsson et al. 202110
GAD2	Inhibitory neurons	Karlsson et al. 202110
SLC17A6	Excitatory neurons	Hodge et al. 20129
NEUROD1	Excitatory neurons	Hodge et al. 20129

## Sheet: Supplementary Data 6
Supplementary Data 6. Differentially expressed genes per cluster for each fixation/preservation method
gene	cluster_id	baseMean	logFC	lfcSE	stat	p_val	p_adj.loc	p_adj.glb	contrast
RBFOX1	Astroglial_precusors_2	163.601	2.46134	0.388645	6.33313	2.40233e-10	5.70072e-07	4.10694e-06	ACME - Fresh
NES	Astroglial_precusors_2	178.222	-3.17647	0.514807	-6.17021	6.81994e-10	8.09186e-07	7.5505e-06	ACME - Fresh
INO80D	Astroglial_precusors_2	148.85	2.65753	0.461433	5.7593	8.44641e-09	6.68111e-06	4.84876e-05	ACME - Fresh
AC090771.2	Astroglial_precusors_2	26.9397	2.97844	0.612887	4.85969	1.17568e-06	0.000697473	0.00223323	ACME - Fresh
KIZ-AS1	Astroglial_precusors_2	33.851	2.52523	0.539547	4.68027	2.86495e-06	0.0013597	0.00473983	ACME - Fresh
FGFR2	Astroglial_precusors_2	61.2245	3.39854	0.748622	4.53973	5.63269e-06	0.00222773	0.00760706	ACME - Fresh
SLC26A3	Astroglial_precusors_2	54.5675	3.00021	0.673517	4.45455	8.40697e-06	0.00284996	0.00979928	ACME - Fresh
DAPK1	Astroglial_precusors_2	29.2516	2.64248	0.599857	4.40519	1.05692e-05	0.00313508	0.0106287	ACME - Fresh
ZFPM2	Astroglial_precusors_2	80.4358	2.88982	0.692848	4.17093	3.03361e-05	0.00799861	0.0207315	ACME - Fresh
CSKMT	Astroglial_precusors_2	39.7571	2.22663	0.53776	4.14056	3.46456e-05	0.0082214	0.0211532	ACME - Fresh
RFX2	Astroglial_precusors_2	89.0924	2.15456	0.531355	4.05485	5.01671e-05	0.0108224	0.0273715	ACME - Fresh
ID4	Astroglial_precusors_2	137.233	-2.40245	0.59624	-4.02933	5.59352e-05	0.0110612	0.0292729	ACME - Fresh
CSMD1	Astroglial_precusors_2	36.7604	3.59518	0.908475	3.95738	7.57759e-05	0.013832	0.0356543	ACME - Fresh
RASGEF1B	Astroglial_precusors_2	56.6312	2.59647	0.664545	3.90714	9.33964e-05	0.015084	0.0405934	ACME - Fresh
HNRNPA2B1	Astroglial_precusors_2	333.933	-1.50002	0.38441	-3.90214	9.53474e-05	0.015084	0.0410931	ACME - Fresh
HTR2C	Astroglial_precusors_2	69.1556	7.91478	2.05257	3.85604	0.00011524	0.0151924	0.0454639	ACME - Fresh
SLC27A4	Astroglial_precusors_2	42.3648	1.9952	0.516702	3.86142	0.000112731	0.0151924	0.0451691	ACME - Fresh
MT-ND6	Astroglial_precusors_2	52.7308	-2.45238	0.633102	-3.8736	0.00010724	0.0151924	0.0436509	ACME - Fresh
SSBP2	Astroglial_precusors_2	49.8528	2.20689	0.581482	3.79528	0.00014748	0.0184195	0.0533623	ACME - Fresh
GRIP1	Astroglial_precusors_2	24.0047	3.36322	0.894696	3.75906	0.000170553	0.0202361	0.0577017	ACME - Fresh
AC068724.3	Astroglial_precusors_2	29.8966	2.40823	0.646635	3.72425	0.0001959	0.0212583	0.0620194	ACME - Fresh
ARMC9	Astroglial_precusors_2	33.9129	1.99652	0.539404	3.70136	0.000214451	0.0212583	0.0647322	ACME - Fresh
CCND1	Astroglial_precusors_2	85.2963	-1.8194	0.491389	-3.70257	0.000213426	0.0212583	0.0647322	ACME - Fresh
GPM6B	Astroglial_precusors_2	102.025	-2.58648	0.698916	-3.7007	0.000215002	0.0212583	0.0647322	ACME - Fresh
CBX5	Astroglial_precusors_2	86.6442	-1.82732	0.496595	-3.67969	0.000233514	0.0221652	0.0661672	ACME - Fresh
LRRTM4	Astroglial_precusors_2	38.7182	2.95763	0.816548	3.62212	0.000292199	0.0251783	0.0769514	ACME - Fresh
SLC30A10	Astroglial_precusors_2	26.8989	2.93716	0.812959	3.61293	0.000302756	0.0251783	0.0771455	ACME - Fresh
SNHG25	Astroglial_precusors_2	70.7474	2.04552	0.568213	3.59992	0.00031831	0.0251783	0.079497	ACME - Fresh
PFDN5	Astroglial_precusors_2	208.809	1.18152	0.327034	3.61284	0.000302858	0.0251783	0.0771455	ACME - Fresh
SMARCA5	Astroglial_precusors_2	112.83	-1.50365	0.417584	-3.60082	0.00031721	0.0251783	0.079497	ACME - Fresh
COMMD6	Astroglial_precusors_2	138.609	1.54111	0.430494	3.57986	0.000343774	0.0263154	0.0827754	ACME - Fresh
RSPO3	Astroglial_precusors_2	162.252	-1.75071	0.491433	-3.56246	0.000367399	0.0272449	0.0859086	ACME - Fresh
CNTNAP2	Astroglial_precusors_2	218.454	-1.12947	0.318191	-3.54966	0.000385733	0.0277377	0.0870372	ACME - Fresh
THRAP3	Astroglial_precusors_2	48.3373	-2.27243	0.643053	-3.53382	0.000409601	0.0285877	0.0905483	ACME - Fresh
PRRC2C	Astroglial_precusors_2	106.791	-1.64848	0.467807	-3.52385	0.000425331	0.0288374	0.0928252	ACME - Fresh
MARCKS	Astroglial_precusors_2	190.79	-1.25405	0.358343	-3.49958	0.000465993	0.0298865	0.0971519	ACME - Fresh
HNRNPA3	Astroglial_precusors_2	129.005	-1.46253	0.417784	-3.50069	0.000464063	0.0298865	0.0971444	ACME - Fresh
NUCKS1	Astroglial_precusors_2	249.928	-1.33823	0.383686	-3.48782	0.000486976	0.0304103	0.0998248	ACME - Fresh
PARP1	Astroglial_precusors_2	81.7856	-1.92252	0.553883	-3.47098	0.000518561	0.0315524	0.104296	ACME - Fresh
TUBB4B	Astroglial_precusors_2	51.6387	-2.03745	0.593514	-3.43286	0.000597252	0.035432	0.113871	ACME - Fresh
RBFOX1	Cortical_fate_NPCs	85.7424	2.59942	0.399709	6.50328	7.8586e-11	2.12497e-07	2.01522e-06	ACME - Fresh
AC023886.1	Cortical_fate_NPCs	22.2297	4.26122	0.781002	5.45609	4.86728e-08	6.58056e-05	0.000192022	ACME - Fresh
AC068724.3	Cortical_fate_NPCs	23.0736	3.40431	0.642413	5.29926	1.16272e-07	0.000104799	0.000372701	ACME - Fresh
INO80D	Cortical_fate_NPCs	81.4214	2.62804	0.51351	5.11781	3.09105e-07	0.000208955	0.000880727	ACME - Fresh
MATR3	Cortical_fate_NPCs	157.518	-1.98149	0.393097	-5.04071	4.63816e-07	0.000250832	0.00108126	ACME - Fresh
HNRNPA2B1	Cortical_fate_NPCs	255.615	-1.54857	0.324539	-4.77159	1.82776e-06	0.00082371	0.003159	ACME - Fresh
TEX14	Cortical_fate_NPCs	22.2629	3.30229	0.727904	4.53671	5.71383e-06	0.00220717	0.00760706	ACME - Fresh
RASGEF1B	Cortical_fate_NPCs	29.9469	2.77997	0.627296	4.43167	9.35048e-06	0.00316046	0.0102034	ACME - Fresh
SLC26A3	Cortical_fate_NPCs	28.1764	3.23233	0.740761	4.36353	1.27983e-05	0.00380748	0.0123846	ACME - Fresh
HNRNPU	Cortical_fate_NPCs	145.94	-1.97908	0.455737	-4.3426	1.40809e-05	0.00380748	0.0126696	ACME - Fresh
CBX5	Cortical_fate_NPCs	71.0568	-1.4545	0.345646	-4.20805	2.57579e-05	0.00633176	0.0183479	ACME - Fresh
SCRN3	Cortical_fate_NPCs	12.5927	3.95632	0.953994	4.14711	3.36693e-05	0.00700321	0.0210585	ACME - Fresh
ZFPM2	Cortical_fate_NPCs	55.9999	1.78568	0.430188	4.15093	3.31131e-05	0.00700321	0.0209663	ACME - Fresh
NES	Cortical_fate_NPCs	66.3956	-2.444	0.599115	-4.07936	4.51607e-05	0.00872246	0.0254523	ACME - Fresh
DAPK1	Cortical_fate_NPCs	18.1961	2.25368	0.579764	3.88724	0.00010139	0.0182772	0.0428974	ACME - Fresh
MROH8	Cortical_fate_NPCs	14.8882	3.19715	0.833019	3.83803	0.000124028	0.0194315	0.0474702	ACME - Fresh
NSD2	Cortical_fate_NPCs	57.416	1.75631	0.461853	3.80274	0.000143106	0.0194315	0.0528021	ACME - Fresh
NCL	Cortical_fate_NPCs	215.936	-1.27434	0.331713	-3.84169	0.000122191	0.0194315	0.0471187	ACME - Fresh
EIF3A	Cortical_fate_NPCs	69.2195	-1.57634	0.415968	-3.78957	0.00015091	0.0194315	0.0533623	ACME - Fresh
SUPT16H	Cortical_fate_NPCs	57.8575	-1.76357	0.464013	-3.80068	0.000144298	0.0194315	0.0528616	ACME - Fresh
SMC1A	Cortical_fate_NPCs	26.0805	-2.22494	0.581677	-3.82505	0.000130745	0.0194315	0.0493054	ACME - Fresh
IGFBP2	Cortical_fate_NPCs	45.0312	1.94305	0.517949	3.75143	0.000175828	0.01981	0.0581787	ACME - Fresh
HELLS	Cortical_fate_NPCs	55.257	-1.76291	0.469059	-3.75839	0.000171011	0.01981	0.0577017	ACME - Fresh
CCND1	Cortical_fate_NPCs	46.3845	-2.0642	0.549727	-3.75495	0.000173378	0.01981	0.0577404	ACME - Fresh
XRCC5	Cortical_fate_NPCs	58.549	-1.772	0.47666	-3.71753	0.000201177	0.0217593	0.0629133	ACME - Fresh
SMARCA5	Cortical_fate_NPCs	87.5994	-1.22146	0.332958	-3.66852	0.00024396	0.0253718	0.0685663	ACME - Fresh
KIZ-AS1	Cortical_fate_NPCs	22.3998	1.97776	0.540581	3.65859	0.000253605	0.0253981	0.0703061	ACME - Fresh
B3GAT2	Cortical_fate_NPCs	43.6092	2.49173	0.685676	3.63397	0.000279092	0.0269523	0.0749413	ACME - Fresh
TAB2	Cortical_fate_NPCs	19.7327	2.191	0.610304	3.59001	0.000330671	0.0308322	0.0809286	ACME - Fresh
NASP	Cortical_fate_NPCs	141	-1.4423	0.402824	-3.58048	0.000342958	0.030912	0.0827754	ACME - Fresh
STEAP1B	Cortical_fate_NPCs	12.9799	2.53658	0.715265	3.54635	0.000390607	0.0310648	0.087114	ACME - Fresh
NAP1L1	Cortical_fate_NPCs	361.95	1.09078	0.307361	3.54884	0.00038693	0.0310648	0.0870372	ACME - Fresh
KHDRBS1	Cortical_fate_NPCs	79.6146	-1.4128	0.396441	-3.56371	0.00036565	0.0310648	0.0859086	ACME - Fresh
MAP4	Cortical_fate_NPCs	33.29	-1.7936	0.504883	-3.5525	0.000381584	0.0310648	0.0867172	ACME - Fresh
MYH10	Cortical_fate_NPCs	42.8526	-1.69245	0.494329	-3.42373	0.00061767	0.0477194	0.115477	ACME - Fresh
INO80D	Dorsal_dp6_NPCs	43.2719	2.93976	0.709501	4.14342	3.42166e-05	0.0133017	0.0211429	ACME - Fresh
RBFOX1	Dorsal_dp6_NPCs	53.0276	2.29151	0.55537	4.12609	3.6898e-05	0.0133017	0.0222634	ACME - Fresh
IGFBP2	Dorsal_dp6_NPCs	31.9545	2.65879	0.684447	3.88458	0.000102506	0.0246356	0.0428974	ACME - Fresh
SNX6	Dorsal_dp6_NPCs	22.3792	1.9647	0.531069	3.69952	0.000216005	0.0387397	0.0647322	ACME - Fresh
MATR3	Dorsal_dp6_NPCs	76.2527	-2.34749	0.644243	-3.64379	0.000268653	0.0387397	0.0732483	ACME - Fresh
MAP1B	Excitatory_neurons_1	638.564	-1.93558	0.278697	-6.9451	3.78185e-12	1.18259e-08	1.9396e-07	ACME - Fresh
EIF3E	Excitatory_neurons_1	57.8991	2.3542	0.382292	6.15813	7.36103e-10	1.1509e-06	7.5505e-06	ACME - Fresh
KIF5C	Excitatory_neurons_1	222.673	-2.16734	0.369123	-5.8716	4.3161e-09	4.49882e-06	3.68933e-05	ACME - Fresh
RBFOX1	Excitatory_neurons_1	101.472	2.62577	0.455262	5.7676	8.04066e-09	6.28579e-06	4.84876e-05	ACME - Fresh
DNAJA1	Excitatory_neurons_1	127.206	-2.52765	0.45267	-5.58386	2.35231e-08	1.47114e-05	0.000120643	ACME - Fresh
TPT1	Excitatory_neurons_1	182.085	1.7273	0.323934	5.33226	9.69974e-08	5.05518e-05	0.000331647	ACME - Fresh
KIZ-AS1	Excitatory_neurons_1	15.2642	3.13851	0.624855	5.02277	5.09306e-07	0.000227514	0.00113569	ACME - Fresh
MATR3	Excitatory_neurons_1	205.254	-1.76756	0.370605	-4.76939	1.84783e-06	0.000722272	0.003159	ACME - Fresh
RASGEF1B	Excitatory_neurons_1	41.196	2.68568	0.588859	4.56081	5.09558e-06	0.00177043	0.00725935	ACME - Fresh
SNHG8	Excitatory_neurons_1	15.3338	2.92882	0.649364	4.51029	6.47396e-06	0.00184037	0.0080983	ACME - Fresh
COMMD6	Excitatory_neurons_1	86.2431	1.53201	0.338283	4.52877	5.93294e-06	0.00184037	0.00760706	ACME - Fresh
AC068724.3	Excitatory_neurons_1	18.9264	2.79056	0.628016	4.44345	8.85278e-06	0.00189708	0.0100896	ACME - Fresh
UQCRB	Excitatory_neurons_1	108.094	1.59378	0.355616	4.48174	7.40369e-06	0.00189708	0.00904079	ACME - Fresh
HNRNPU	Excitatory_neurons_1	112.597	-2.08819	0.470575	-4.43752	9.10018e-06	0.00189708	0.0101461	ACME - Fresh
PEG10	Excitatory_neurons_1	144.203	-2.30288	0.515934	-4.46352	8.06235e-06	0.00189708	0.00961613	ACME - Fresh
NACA	Excitatory_neurons_1	169.125	1.37094	0.310563	4.41438	1.013e-05	0.00197979	0.0106028	ACME - Fresh
ZFPM2	Excitatory_neurons_1	81.7697	2.16211	0.492109	4.39356	1.1151e-05	0.00205114	0.0109981	ACME - Fresh
CNIH1	Excitatory_neurons_1	22.6462	2.94016	0.681441	4.31462	1.59876e-05	0.0026272	0.0136659	ACME - Fresh
ZFAS1	Excitatory_neurons_1	110.973	1.68609	0.389877	4.32467	1.52759e-05	0.0026272	0.0134159	ACME - Fresh
FAU	Excitatory_neurons_1	121.911	1.22802	0.285346	4.30362	1.68034e-05	0.0026272	0.0141278	ACME - Fresh
IGFBP2	Excitatory_neurons_1	35.0577	2.39542	0.560882	4.27081	1.94762e-05	0.00279081	0.0157345	ACME - Fresh
MAP2	Excitatory_neurons_1	322.665	-1.22239	0.28634	-4.269	1.96347e-05	0.00279081	0.0157345	ACME - Fresh
CHST11	Excitatory_neurons_1	48.0656	2.2066	0.523669	4.21373	2.5119e-05	0.0034151	0.0181924	ACME - Fresh
C1orf61	Excitatory_neurons_1	109.889	2.70014	0.644225	4.19131	2.77353e-05	0.00361368	0.0192224	ACME - Fresh
SLC26A3	Excitatory_neurons_1	39.4772	3.19966	0.768214	4.16507	3.11258e-05	0.00382525	0.0207315	ACME - Fresh
INO80D	Excitatory_neurons_1	102.313	2.3585	0.566928	4.16014	3.18057e-05	0.00382525	0.0207315	ACME - Fresh
ZCRB1	Excitatory_neurons_1	32.2647	1.77791	0.43356	4.10073	4.11854e-05	0.00476989	0.0237335	ACME - Fresh
APLP2	Excitatory_neurons_1	58.8636	-2.07572	0.519585	-3.99497	6.47035e-05	0.00722599	0.0325338	ACME - Fresh
SLC27A4	Excitatory_neurons_1	21.8517	2.33843	0.587437	3.98073	6.87035e-05	0.00740813	0.0338807	ACME - Fresh
DAPK1	Excitatory_neurons_1	17.9094	2.32243	0.586186	3.96193	7.43452e-05	0.00774925	0.035305	ACME - Fresh
NOP53	Excitatory_neurons_1	27.5181	2.1134	0.536725	3.93758	8.23071e-05	0.00794935	0.0375114	ACME - Fresh
PBX1	Excitatory_neurons_1	66.6148	-2.70155	0.686893	-3.933	8.38915e-05	0.00794935	0.0375114	ACME - Fresh
ZFHX4	Excitatory_neurons_1	73.3771	-2.79296	0.709823	-3.93472	8.32941e-05	0.00794935	0.0375114	ACME - Fresh
NAP1L1	Excitatory_neurons_1	153.893	1.41077	0.363255	3.8837	0.000102879	0.00946188	0.0428974	ACME - Fresh
PLEKHA7	Excitatory_neurons_1	19.8694	2.31669	0.600302	3.85921	0.000113752	0.0101629	0.0452247	ACME - Fresh
COPZ1	Excitatory_neurons_1	26.7172	2.10709	0.551884	3.81799	0.000134542	0.0116865	0.0503668	ACME - Fresh
SF3B5	Excitatory_neurons_1	32.0721	1.788	0.471876	3.78913	0.000151178	0.0125004	0.0533623	ACME - Fresh
PABPC1	Excitatory_neurons_1	206.44	1.29564	0.342044	3.78793	0.000151908	0.0125004	0.0533623	ACME - Fresh
MARCKS	Excitatory_neurons_1	162.485	-1.37366	0.365316	-3.76019	0.000169783	0.0129846	0.0577017	ACME - Fresh
ANK3	Excitatory_neurons_1	106.85	-1.53661	0.408726	-3.75951	0.000170249	0.0129846	0.0577017	ACME - Fresh
FUS	Excitatory_neurons_1	78.7867	-1.84315	0.48978	-3.76323	0.000167735	0.0129846	0.0577017	ACME - Fresh
SOX4	Excitatory_neurons_1	357	-1.3481	0.360763	-3.73681	0.000186372	0.0138759	0.0601162	ACME - Fresh
SNHG25	Excitatory_neurons_1	18.3609	2.69759	0.729517	3.69777	0.0002175	0.014424	0.0647322	ACME - Fresh
ZFY	Excitatory_neurons_1	23.2419	2.26889	0.611851	3.70823	0.000208711	0.014424	0.0642524	ACME - Fresh
TOMM7	Excitatory_neurons_1	55.3089	1.42631	0.384698	3.70762	0.000209218	0.014424	0.0642524	ACME - Fresh
CACNA2D1	Excitatory_neurons_1	87.8517	-1.63729	0.442991	-3.69599	0.000219035	0.014424	0.0647322	ACME - Fresh
KIF1A	Excitatory_neurons_1	47.3161	-1.95817	0.530203	-3.69325	0.00022141	0.014424	0.0648116	ACME - Fresh
EPB41	Excitatory_neurons_1	68.8505	-2.08832	0.561353	-3.72015	0.000199104	0.014424	0.062647	ACME - Fresh
PFDN5	Excitatory_neurons_1	93.1774	1.34094	0.364031	3.68358	0.000229981	0.0146765	0.0657146	ACME - Fresh
RACK1	Excitatory_neurons_1	167.329	1.33637	0.364354	3.66779	0.000244655	0.0153007	0.0685663	ACME - Fresh
TMA7	Excitatory_neurons_1	80.1664	1.50061	0.413174	3.6319	0.000281338	0.0172499	0.075151	ACME - Fresh
CTNNB1	Excitatory_neurons_1	68.4118	-2.1939	0.606272	-3.61866	0.000296128	0.0178075	0.0771455	ACME - Fresh
NCL	Excitatory_neurons_1	137.481	-1.363	0.378714	-3.59902	0.000319417	0.0183304	0.079497	ACME - Fresh
TP53BP1	Excitatory_neurons_1	37.4507	-1.81331	0.504173	-3.5966	0.000322409	0.0183304	0.079497	ACME - Fresh
DDX1	Excitatory_neurons_1	34.2823	-2.097	0.582903	-3.59751	0.000321277	0.0183304	0.079497	ACME - Fresh
TUBA1A	Excitatory_neurons_1	1389.96	-1.25063	0.348419	-3.58945	0.000331371	0.0185035	0.0809286	ACME - Fresh
CHD4	Excitatory_neurons_1	93.5885	-1.52377	0.42656	-3.57224	0.000353945	0.0194173	0.084826	ACME - Fresh
SNRPD2	Excitatory_neurons_1	84.9205	1.35128	0.379133	3.56413	0.000365067	0.0196822	0.0859086	ACME - Fresh
METTL5	Excitatory_neurons_1	14.8928	2.04531	0.575351	3.55489	0.000378144	0.0200417	0.0865799	ACME - Fresh
ANAPC16	Excitatory_neurons_1	32.3769	1.48712	0.422463	3.52011	0.000431367	0.0224814	0.0933482	ACME - Fresh
SMARCA1	Excitatory_neurons_1	27.4659	-2.61986	0.745559	-3.51396	0.000441479	0.0226312	0.094737	ACME - Fresh
ZFHX3	Excitatory_neurons_1	42.201	-2.87095	0.81878	-3.50638	0.000454251	0.0229104	0.0958731	ACME - Fresh
BTF3	Excitatory_neurons_1	60.8336	1.30353	0.37272	3.49735	0.000469912	0.0233241	0.0975724	ACME - Fresh
ATP5ME	Excitatory_neurons_1	95.49	1.45316	0.419509	3.46395	0.000532315	0.0260086	0.105817	ACME - Fresh
STMN1	Excitatory_neurons_1	488.077	-1.32369	0.382892	-3.45708	0.000546064	0.0262699	0.108131	ACME - Fresh
POLR1D	Excitatory_neurons_1	22.8972	1.90448	0.554191	3.4365	0.000589281	0.0279194	0.11277	ACME - Fresh
C6orf48	Excitatory_neurons_1	34.186	1.60764	0.469017	3.42769	0.000608748	0.0282614	0.115112	ACME - Fresh
C8orf59	Excitatory_neurons_1	28.7419	1.58428	0.463622	3.41718	0.000632724	0.0282614	0.117118	ACME - Fresh
DPYSL2	Excitatory_neurons_1	104.71	-1.25907	0.367819	-3.42307	0.000619183	0.0282614	0.115477	ACME - Fresh
SQLE	Excitatory_neurons_1	78.2164	-1.50717	0.441552	-3.41335	0.000641688	0.0282614	0.117118	ACME - Fresh
MYH10	Excitatory_neurons_1	47.1925	-1.95974	0.574005	-3.41416	0.000639794	0.0282614	0.117118	ACME - Fresh
SNX6	Excitatory_neurons_1	43.4781	1.47341	0.434384	3.39196	0.000693934	0.0297251	0.12469	ACME - Fresh
ATXN7L3B	Excitatory_neurons_1	59.6949	-1.35392	0.398937	-3.39381	0.000689274	0.0297251	0.124475	ACME - Fresh
PDIA3	Excitatory_neurons_1	44.0816	-1.63624	0.482951	-3.388	0.000704043	0.0297506	0.125813	ACME - Fresh
KIDINS220	Excitatory_neurons_1	91.4928	-1.35887	0.405134	-3.35412	0.000796178	0.0331953	0.136112	ACME - Fresh
SERINC1	Excitatory_neurons_1	47.9048	-2.01798	0.604436	-3.33862	0.000841949	0.0346418	0.139745	ACME - Fresh
HMGCS1	Excitatory_neurons_1	294.041	-1.61866	0.486065	-3.33013	0.000868041	0.0352515	0.14269	ACME - Fresh
COX7C	Excitatory_neurons_1	208.364	1.16409	0.350945	3.31701	0.000909849	0.0361696	0.145544	ACME - Fresh
FTH1	Excitatory_neurons_1	289.565	1.03401	0.311844	3.31581	0.000913784	0.0361696	0.145544	ACME - Fresh
PFDN4	Excitatory_neurons_1	51.8818	1.30537	0.395591	3.2998	0.000967537	0.0378186	0.149825	ACME - Fresh
HMGA1	Excitatory_neurons_1	23.182	1.92684	0.588531	3.27398	0.00106044	0.0409384	0.154969	ACME - Fresh
PIK3R1	Excitatory_neurons_1	18.0583	-2.91385	0.893941	-3.25955	0.00111589	0.0425536	0.158368	ACME - Fresh
COX4I1	Excitatory_neurons_1	111.463	0.996342	0.308656	3.228	0.00124657	0.0464052	0.163094	ACME - Fresh
KIF3A	Excitatory_neurons_1	60.729	-1.3526	0.418672	-3.2307	0.00123486	0.0464052	0.16243	ACME - Fresh
CAMK2N1	Excitatory_neurons_1	36.5973	2.01824	0.627614	3.21573	0.00130111	0.0478656	0.16436	ACME - Fresh
RFX2	Excitatory_neurons_2	25.512	3.35704	0.680359	4.93421	8.04743e-07	0.000365065	0.00170294	ACME - Fresh
MAP1B	Excitatory_neurons_2	211.051	-1.76242	0.359082	-4.90812	9.19559e-07	0.000365065	0.0018139	ACME - Fresh
KIF5C	Excitatory_neurons_2	51.2234	-2.76787	0.650646	-4.25404	2.09948e-05	0.00555663	0.0163146	ACME - Fresh
C1orf61	Excitatory_neurons_2	22.6313	5.46345	1.36192	4.01158	6.03131e-05	0.0101795	0.0306265	ACME - Fresh
CHST11	Excitatory_neurons_2	24.0072	2.6779	0.670921	3.99138	6.56898e-05	0.0101795	0.0327091	ACME - Fresh
MT-ND3	Excitatory_neurons_2	46.2213	1.80879	0.457483	3.95379	7.69234e-05	0.0101795	0.0358652	ACME - Fresh
INO80D	Excitatory_neurons_2	35.1736	2.34645	0.637129	3.68286	0.000230636	0.025812	0.0657146	ACME - Fresh
MATR3	Excitatory_neurons_2	62.8661	-2.02292	0.554434	-3.64863	0.000263642	0.025812	0.0723071	ACME - Fresh
NCL	Excitatory_neurons_2	44.8985	-3.00202	0.82888	-3.62178	0.00029258	0.025812	0.0769514	ACME - Fresh
RFX7	Excitatory_neurons_2	17.4529	2.3913	0.67	3.5691	0.000358205	0.0284415	0.0854477	ACME - Fresh
RASGEF1B	G2_M_NPCs	41.9372	3.90773	0.678655	5.75806	8.50875e-09	2.17398e-05	4.84876e-05	ACME - Fresh
INO80D	G2_M_NPCs	111.745	2.49304	0.45666	5.45928	4.78071e-08	6.10736e-05	0.000192022	ACME - Fresh
AC068724.3	G2_M_NPCs	18.5619	3.19029	0.631713	5.05022	4.41294e-07	0.000375835	0.00107966	ACME - Fresh
MATR3	G2_M_NPCs	178.126	-1.99842	0.40551	-4.92815	8.30103e-07	0.000530228	0.00170294	ACME - Fresh
SLC26A3	G2_M_NPCs	41.0231	3.19427	0.685837	4.65748	3.20109e-06	0.00163575	0.00513044	ACME - Fresh
FGFBP3	G2_M_NPCs	93.1739	-2.37455	0.549358	-4.32241	1.54335e-05	0.00657208	0.0134159	ACME - Fresh
IGFBP2	G2_M_NPCs	55.1031	2.10589	0.498903	4.22103	2.4319e-05	0.00887644	0.0180761	ACME - Fresh
CBX5	G2_M_NPCs	107.455	-1.48759	0.358236	-4.15254	3.288e-05	0.0105011	0.0209663	ACME - Fresh
RBFOX1	G2_M_NPCs	93.6487	1.82421	0.463894	3.93237	8.41113e-05	0.0238783	0.0375114	ACME - Fresh
SUPT16H	G2_M_NPCs	63.5003	-1.79846	0.463619	-3.87917	0.000104813	0.0243453	0.0430045	ACME - Fresh
NES	G2_M_NPCs	98.4508	-2.17914	0.559377	-3.89566	9.79312e-05	0.0243453	0.041855	ACME - Fresh
CANX	G2_M_NPCs	76.6925	-1.73563	0.450405	-3.85348	0.000116451	0.0247944	0.045591	ACME - Fresh
AC023469.1	G2_M_NPCs	19.364	4.53462	1.19513	3.79425	0.00014809	0.0291054	0.0533623	ACME - Fresh
LINC01609	G2_M_NPCs	163.54	4.41363	1.17948	3.74203	0.000182542	0.0304611	0.0596309	ACME - Fresh
SLC30A10	G2_M_NPCs	16.4409	2.96972	0.792593	3.74684	0.000179077	0.0304611	0.058874	ACME - Fresh
ZFPM2	G2_M_NPCs	61.3869	2.02573	0.542952	3.73096	0.000190754	0.0304611	0.0607653	ACME - Fresh
TMEM161B-AS1	G2_M_NPCs	66.8618	1.51671	0.419475	3.61575	0.000299484	0.0450107	0.0771455	ACME - Fresh
COPZ1	Intermediate_progenitors	16.0938	3.54077	0.840413	4.21314	2.5185e-05	0.00588185	0.0181924	ACME - Fresh
RBFOX1	Intermediate_progenitors	33.2336	2.46729	0.598843	4.1201	3.78708e-05	0.00588185	0.0225846	ACME - Fresh
COMMD6	Intermediate_progenitors	27.3078	1.70972	0.403852	4.23352	2.30058e-05	0.00588185	0.0173514	ACME - Fresh
MAP1B	Intermediate_progenitors	113.895	-1.80491	0.443847	-4.06651	4.7723e-05	0.00588185	0.026318	ACME - Fresh
DNAJA1	Intermediate_progenitors	34.9557	-2.59212	0.644608	-4.02124	5.78922e-05	0.00588185	0.0299911	ACME - Fresh
AC114316.2	Intermediate_progenitors	18.3887	6.66916	1.73329	3.84769	0.000119237	0.0100954	0.0463282	ACME - Fresh
ATP5F1E	Intermediate_progenitors	49.102	1.66245	0.477681	3.48025	0.000500945	0.0336002	0.10115	ACME - Fresh
HINT1	Intermediate_progenitors	29.8549	1.49603	0.431685	3.46556	0.000529137	0.0336002	0.105595	ACME - Fresh
BTF3	Intermediate_progenitors	31.6829	1.51594	0.443731	3.41635	0.000634663	0.0358232	0.117118	ACME - Fresh
MAP2	Intermediate_progenitors	62.9011	-1.46565	0.436944	-3.35432	0.000795607	0.0404168	0.136112	ACME - Fresh
NAP1L1	Intermediate_progenitors	83.1869	1.3856	0.420678	3.29373	0.000988673	0.0420251	0.150632	ACME - Fresh
Z99774.1	Intermediate_progenitors	29.4223	-1.97711	0.600473	-3.29258	0.000992718	0.0420251	0.150632	ACME - Fresh
AC013394.1	Intermediate_progenitors	17.3192	1.75381	0.542617	3.23214	0.00122867	0.0480125	0.162409	ACME - Fresh
IGFBP2	NPCs	29.0692	2.26052	0.611726	3.69531	0.000219615	0.0253035	0.0647322	ACME - Fresh
RBFOX1	NPCs	38.6503	2.02668	0.534809	3.78953	0.00015093	0.0253035	0.0533623	ACME - Fresh
PFDN4	NPCs	22.8597	1.95962	0.494517	3.96269	7.41104e-05	0.0253035	0.035305	ACME - Fresh
NES	NPCs	42.13	-2.49827	0.677909	-3.68525	0.000228474	0.0253035	0.0657146	ACME - Fresh
UQCRB	NPCs	53.3823	1.4987	0.427003	3.50982	0.000448414	0.0397295	0.0954265	ACME - Fresh
LINC01609	RP_NPCs	82.0453	4.59781	0.988892	4.64945	3.32819e-06	0.000918146	0.00517251	ACME - Fresh
C1orf61	RP_NPCs	100.722	2.75455	0.596215	4.62006	3.83626e-06	0.000918146	0.00564539	ACME - Fresh
INO80D	RP_NPCs	49.1031	2.71348	0.560708	4.83938	1.30245e-06	0.000918146	0.00238566	ACME - Fresh
IGFBP2	RP_NPCs	34.3531	2.46768	0.682395	3.61621	0.000298952	0.0429295	0.0771455	ACME - Fresh
RBFOX1	RP_NPCs	60.2628	1.97463	0.540744	3.65169	0.000260517	0.0429295	0.0718341	ACME - Fresh
RBFOX1	S_NPCs	86.7526	2.31678	0.421301	5.4991	3.81732e-08	4.06162e-05	0.000177981	ACME - Fresh
ZFPM2	S_NPCs	45.8203	2.52965	0.478364	5.28813	1.23575e-07	4.3828e-05	0.000372811	ACME - Fresh
INO80D	S_NPCs	94.8258	2.4358	0.45588	5.34309	9.13778e-08	4.3828e-05	0.000331647	ACME - Fresh
SUPT16H	S_NPCs	85.7922	-2.10579	0.416998	-5.04988	4.42079e-07	0.000117593	0.00107966	ACME - Fresh
SLC26A3	S_NPCs	36.6293	3.02565	0.655018	4.61918	3.8526e-06	0.000819834	0.00564539	ACME - Fresh
NES	S_NPCs	76.6688	-2.62917	0.603951	-4.35328	1.34119e-05	0.00237837	0.0125064	ACME - Fresh
RASGEF1B	S_NPCs	36.7073	2.75235	0.646019	4.26048	2.03988e-05	0.00271304	0.0160953	ACME - Fresh
MATR3	S_NPCs	165.952	-1.67592	0.392187	-4.27327	1.92625e-05	0.00271304	0.0157345	ACME - Fresh
HELLS	S_NPCs	80.5332	-1.93184	0.46363	-4.16676	3.08958e-05	0.00365257	0.0207315	ACME - Fresh
IGFBP2	S_NPCs	40.8365	2.14882	0.531871	4.04011	5.3426e-05	0.00568452	0.0285423	ACME - Fresh
MKI67	S_NPCs	61.2165	-1.91707	0.477647	-4.01357	5.9808e-05	0.00578506	0.0306265	ACME - Fresh
RFX2	S_NPCs	48.0873	2.19561	0.567567	3.86847	0.00010952	0.0097108	0.0442281	ACME - Fresh
PTPRZ1	S_NPCs	77.9968	-1.77024	0.47128	-3.75624	0.000172488	0.0141175	0.0577404	ACME - Fresh
SMC1A	S_NPCs	38.8973	-2.08549	0.565991	-3.68467	0.000228995	0.0174036	0.0657146	ACME - Fresh
HMGCS1	S_NPCs	222.375	-1.44431	0.399711	-3.6134	0.000302208	0.0214366	0.0771455	ACME - Fresh
COMMD6	S_NPCs	65.2373	1.57838	0.444347	3.55213	0.000382126	0.0239166	0.0867172	ACME - Fresh
NCL	S_NPCs	237.036	-1.42883	0.400515	-3.56749	0.000360419	0.0239166	0.0855778	ACME - Fresh
CHST11	S_NPCs	32.6553	2.03923	0.581533	3.50664	0.000453807	0.0254132	0.0958731	ACME - Fresh
XRCC5	S_NPCs	76.7566	-1.52075	0.431966	-3.52052	0.000430695	0.0254132	0.0933482	ACME - Fresh
PRKDC	S_NPCs	60.5	-1.70809	0.490108	-3.48512	0.000491912	0.0261697	0.0998248	ACME - Fresh
TBCA	S_NPCs	59.2544	1.33272	0.38868	3.42883	0.000606181	0.0280425	0.115112	ACME - Fresh
HNRNPA2B1	S_NPCs	339.527	-1.06138	0.308628	-3.43902	0.000583824	0.0280425	0.112144	ACME - Fresh
PARP1	S_NPCs	79.3999	-1.36502	0.39559	-3.45059	0.000559372	0.0280425	0.109918	ACME - Fresh
NAP1L1	S_NPCs	336.581	1.11681	0.330038	3.38389	0.000714666	0.0316835	0.126412	ACME - Fresh
AC023886.1	S_NPCs	34.5307	4.64765	1.40036	3.31889	0.000903774	0.0331592	0.145544	ACME - Fresh
DSTN	S_NPCs	52.8568	1.55945	0.469872	3.31889	0.000903773	0.0331592	0.145544	ACME - Fresh
GNAS	S_NPCs	102.411	1.23698	0.370384	3.33973	0.00083861	0.0331592	0.139745	ACME - Fresh
UQCRB	S_NPCs	93.9464	1.2167	0.362601	3.35547	0.000792299	0.0331592	0.136112	ACME - Fresh
TCF7L2	S_NPCs	30.4531	-2.69548	0.811118	-3.32317	0.000890012	0.0331592	0.145369	ACME - Fresh
EIF5B	S_NPCs	63.6682	-1.57166	0.476061	-3.30139	0.00096207	0.033314	0.149825	ACME - Fresh
WLS	S_NPCs	36.7883	-5.29756	1.60585	-3.29891	0.000970615	0.033314	0.149825	ACME - Fresh
ZNF652	S_NPCs	71.3038	1.21899	0.371642	3.28002	0.00103799	0.0345133	0.153546	ACME - Fresh
FOS	Astroglial_precusors_2	86.7916	2.0648	0.389666	5.29889	1.1651e-07	0.000977756	0.00298774	DMSO - Fresh
CYP51A1	Astroglial_precusors_2	12.4488	-2.52915	0.553086	-4.57279	4.81282e-06	0.0201946	0.0822784	DMSO - Fresh
FOS	Excitatory_neurons_1	28.6471	4.54651	0.80372	5.65683	1.5419e-08	0.000115257	0.000790796	DMSO - Fresh
C1orf61	Excitatory_neurons_2	22.6313	5.25713	1.33633	3.93402	8.3536e-05	0.0387886	0.428431	DMSO - Fresh
CCSER1	Excitatory_neurons_2	23.7598	2.28618	0.567133	4.03112	5.5511e-05	0.0387886	0.394484	DMSO - Fresh
GPHN	Excitatory_neurons_2	21.4972	1.97614	0.493191	4.00685	6.15336e-05	0.0387886	0.394484	DMSO - Fresh
NRXN3	Excitatory_neurons_2	23.2721	3.42894	0.933317	3.67393	0.000238847	0.0478117	0.535748	DMSO - Fresh
RNF130	Excitatory_neurons_2	27.2025	1.98628	0.540781	3.67299	0.000239727	0.0478117	0.535748	DMSO - Fresh
NLGN1	Excitatory_neurons_2	16.9795	1.97103	0.52331	3.76647	0.000165571	0.0478117	0.471759	DMSO - Fresh
CASC15	Excitatory_neurons_2	30.9803	1.57982	0.430184	3.67242	0.00024026	0.0478117	0.535748	DMSO - Fresh
MT-ND4L	Astroglial_precursors_1	23.8311	-2.23228	0.505486	-4.4161	1.00497e-05	0.0354353	0.00769283	MetOH - Fresh
NES	Astroglial_precusors_2	178.222	-2.18708	0.375468	-5.82494	5.71331e-09	1.72713e-05	3.25576e-05	MetOH - Fresh
PHPT1	Astroglial_precusors_2	107.639	-1.62266	0.341334	-4.75389	1.99541e-06	0.00301606	0.0027659	MetOH - Fresh
AC021504.1	Astroglial_precusors_2	26.7938	2.83818	0.629603	4.50789	6.54768e-06	0.00659788	0.00559685	MetOH - Fresh
MARCKS	Astroglial_precusors_2	190.79	-1.17087	0.269891	-4.33829	1.43595e-05	0.00723479	0.00909204	MetOH - Fresh
HMGN2	Astroglial_precusors_2	166.322	-1.94895	0.443875	-4.39077	1.12949e-05	0.00723479	0.00839536	MetOH - Fresh
H3F3A	Astroglial_precusors_2	37.7385	-2.21408	0.509592	-4.34481	1.39397e-05	0.00723479	0.00893655	MetOH - Fresh
NDUFA3	Astroglial_precusors_2	83.8079	-1.24652	0.291631	-4.27432	1.91725e-05	0.00827978	0.0109256	MetOH - Fresh
ZFPM2	Astroglial_precusors_2	80.4358	2.41082	0.600718	4.01323	5.98933e-05	0.0151127	0.0224215	MetOH - Fresh
SDK1	Astroglial_precusors_2	34.6329	2.11423	0.528521	4.00028	6.32682e-05	0.0151127	0.023013	MetOH - Fresh
C4orf48	Astroglial_precusors_2	98.629	-1.08384	0.271394	-3.99361	6.50759e-05	0.0151127	0.0233395	MetOH - Fresh
MT-ND6	Astroglial_precusors_2	52.7308	-1.65119	0.415256	-3.97632	6.99893e-05	0.0151127	0.0245859	MetOH - Fresh
MT-ND4L	Astroglial_precusors_2	84.0565	-1.85945	0.455304	-4.08397	4.42729e-05	0.0151127	0.0195744	MetOH - Fresh
GMNN	Astroglial_precusors_2	21.6513	-1.9683	0.491053	-4.00833	6.11509e-05	0.0151127	0.0227264	MetOH - Fresh
IFITM3	Astroglial_precusors_2	172.357	-1.99589	0.497171	-4.0145	5.95727e-05	0.0151127	0.0224215	MetOH - Fresh
NDUFS6	Astroglial_precusors_2	58.2529	-1.29166	0.328788	-3.92856	8.54569e-05	0.0172224	0.0280951	MetOH - Fresh
HTR2C	Astroglial_precusors_2	69.1556	7.42019	1.90023	3.90489	9.42679e-05	0.0178107	0.0292511	MetOH - Fresh
PLEKHA4	Astroglial_precusors_2	31.6922	-1.58844	0.411944	-3.85597	0.000115273	0.0204983	0.0328445	MetOH - Fresh
PPIA	Astroglial_precusors_2	114.001	-1.62889	0.433831	-3.75466	0.000173579	0.0291517	0.0421913	MetOH - Fresh
BZW1	Astroglial_precusors_2	51.2048	-1.48284	0.404321	-3.66748	0.000244954	0.0389734	0.050657	MetOH - Fresh
GRIP1	Astroglial_precusors_2	24.0047	2.82438	0.791554	3.56814	0.00035952	0.0396503	0.0614624	MetOH - Fresh
LRRTM4	Astroglial_precusors_2	38.7182	2.53264	0.709403	3.5701	0.000356848	0.0396503	0.0612096	MetOH - Fresh
NCKAP5	Astroglial_precusors_2	45.4108	2.36451	0.668745	3.53574	0.00040664	0.0396503	0.0666304	MetOH - Fresh
FGFR2	Astroglial_precusors_2	61.2245	2.34709	0.656484	3.57525	0.0003499	0.0396503	0.060422	MetOH - Fresh
FNDC3B	Astroglial_precusors_2	28.2593	1.79118	0.502387	3.56534	0.000363384	0.0396503	0.0618115	MetOH - Fresh
RFX2	Astroglial_precusors_2	89.0924	1.60375	0.451409	3.55276	0.00038121	0.0396503	0.0638926	MetOH - Fresh
ROMO1	Astroglial_precusors_2	125.751	-1.11719	0.310252	-3.6009	0.000317114	0.0396503	0.0584342	MetOH - Fresh
NDUFB11	Astroglial_precusors_2	67.2701	-1.26023	0.355216	-3.54778	0.000388489	0.0396503	0.0649004	MetOH - Fresh
PPM1G	Astroglial_precusors_2	40.1373	-1.37564	0.389991	-3.52736	0.000419719	0.0396503	0.0676922	MetOH - Fresh
RBM23	Astroglial_precusors_2	25.9879	-1.41345	0.399271	-3.54008	0.000400012	0.0396503	0.0657545	MetOH - Fresh
ACTB	Astroglial_precusors_2	306.333	-1.4457	0.400539	-3.60938	0.000306936	0.0396503	0.0574518	MetOH - Fresh
TIMM8B	Astroglial_precusors_2	44.5696	-1.56046	0.435574	-3.58253	0.000340279	0.0396503	0.0601116	MetOH - Fresh
PSMC3	Astroglial_precusors_2	27.7388	-1.7818	0.495082	-3.59901	0.000319431	0.0396503	0.0584342	MetOH - Fresh
TNIK	Astroglial_precusors_2	26.3614	1.88446	0.539566	3.49254	0.000478454	0.0434356	0.0705994	MetOH - Fresh
PSMC1	Astroglial_precusors_2	39.7672	-1.58925	0.455769	-3.48697	0.000488525	0.0434356	0.0707768	MetOH - Fresh
VPS13B	Astroglial_precusors_2	19.976	2.88738	0.847872	3.40545	0.000660555	0.0447258	0.0812419	MetOH - Fresh
PCNX1	Astroglial_precusors_2	22.0942	2.09622	0.608097	3.44719	0.000566459	0.0447258	0.0760522	MetOH - Fresh
GPHN	Astroglial_precusors_2	34.688	1.96502	0.566129	3.47097	0.000518576	0.0447258	0.0730666	MetOH - Fresh
CDK14	Astroglial_precusors_2	41.268	1.70892	0.499635	3.42034	0.000625422	0.0447258	0.0801901	MetOH - Fresh
SSBP2	Astroglial_precusors_2	49.8528	1.69198	0.492009	3.43892	0.000584049	0.0447258	0.0772013	MetOH - Fresh
RBFOX1	Astroglial_precusors_2	163.601	1.1505	0.335574	3.42845	0.000607042	0.0447258	0.0791653	MetOH - Fresh
ELOB	Astroglial_precusors_2	148.303	-1.09534	0.321848	-3.4033	0.000665782	0.0447258	0.081494	MetOH - Fresh
UQCRQ	Astroglial_precusors_2	144.517	-1.26698	0.372003	-3.40583	0.000659644	0.0447258	0.0812419	MetOH - Fresh
COPS9	Astroglial_precusors_2	71.0821	-1.27457	0.370523	-3.43991	0.000581917	0.0447258	0.0772013	MetOH - Fresh
SNRPG	Astroglial_precusors_2	63.7139	-1.32384	0.386347	-3.42655	0.000611309	0.0447258	0.0792536	MetOH - Fresh
LSM3	Astroglial_precusors_2	32.1464	-1.43552	0.421039	-3.40946	0.000650916	0.0447258	0.0812419	MetOH - Fresh
CHST11	Astroglial_precusors_2	61.3495	1.62327	0.478729	3.39079	0.000696915	0.0456713	0.0837065	MetOH - Fresh
UBA52	Astroglial_precusors_2	224.356	-0.907275	0.267976	-3.38566	0.000710073	0.0456713	0.0843291	MetOH - Fresh
MT-CO1	Astroglial_precusors_2	1078.69	-1.20997	0.358085	-3.379	0.00072751	0.045818	0.0857419	MetOH - Fresh
ATP5ME	Astroglial_precusors_2	159.224	-1.04799	0.311297	-3.36652	0.000761237	0.0469637	0.0880835	MetOH - Fresh
ATP5ME	Cortical_fate_NPCs	76.1056	-1.92331	0.273807	-7.02433	2.15093e-12	5.81612e-09	5.51574e-08	MetOH - Fresh
PPIA	Cortical_fate_NPCs	88.1534	-1.70401	0.257416	-6.61965	3.60049e-11	3.24524e-08	4.61645e-07	MetOH - Fresh
MT-ND4L	Cortical_fate_NPCs	48.6988	-2.69426	0.405464	-6.64487	3.03483e-11	3.24524e-08	4.61645e-07	MetOH - Fresh
NDUFA3	Cortical_fate_NPCs	35.497	-1.9112	0.316252	-6.04327	1.51023e-09	1.02092e-06	1.10651e-05	MetOH - Fresh
MT-CO1	Cortical_fate_NPCs	556.585	-1.82498	0.343822	-5.30792	1.10885e-07	5.6826e-05	0.000355435	MetOH - Fresh
H3F3A	Cortical_fate_NPCs	27.1967	-2.27916	0.431297	-5.28444	1.26093e-07	5.6826e-05	0.000359274	MetOH - Fresh
NDUFB2	Cortical_fate_NPCs	41.3009	-1.60607	0.308686	-5.20292	1.96179e-07	7.57812e-05	0.00052955	MetOH - Fresh
AC010894.3	Cortical_fate_NPCs	20.4513	-2.54612	0.505801	-5.03382	4.80792e-07	0.000162508	0.0010721	MetOH - Fresh
MT-ATP8	Cortical_fate_NPCs	91.9732	-1.40869	0.29102	-4.84052	1.29501e-06	0.000366444	0.00217199	MetOH - Fresh
MIF	Cortical_fate_NPCs	34.2612	-6.48475	1.34219	-4.83148	1.35519e-06	0.000366444	0.00217199	MetOH - Fresh
PHLPP1	Cortical_fate_NPCs	24.0465	3.06718	0.637354	4.81236	1.49156e-06	0.000366653	0.00221584	MetOH - Fresh
UBA52	Cortical_fate_NPCs	120.728	-1.14987	0.243545	-4.72139	2.34233e-06	0.000487204	0.00305516	MetOH - Fresh
COPS9	Cortical_fate_NPCs	34.2063	-1.68316	0.355867	-4.72973	2.24818e-06	0.000487204	0.00303428	MetOH - Fresh
MT-ND1	Cortical_fate_NPCs	135.368	-1.28535	0.277517	-4.63162	3.6282e-06	0.000699069	0.00426464	MetOH - Fresh
TMEM258	Cortical_fate_NPCs	64.2478	-1.38814	0.300604	-4.61782	3.87797e-06	0.000699069	0.00430591	MetOH - Fresh
CBX5	Cortical_fate_NPCs	71.0568	-1.14542	0.249543	-4.59009	4.43061e-06	0.000704727	0.0046374	MetOH - Fresh
SNRPG	Cortical_fate_NPCs	40.4066	-1.90513	0.414921	-4.59155	4.39973e-06	0.000704727	0.0046374	MetOH - Fresh
NCKAP5	Cortical_fate_NPCs	33.4799	2.39341	0.525988	4.55031	5.35681e-06	0.000804712	0.00518367	MetOH - Fresh
MT-ND5	Cortical_fate_NPCs	126.023	-1.51192	0.334041	-4.52615	6.00684e-06	0.000854869	0.0053116	MetOH - Fresh
UQCRQ	Cortical_fate_NPCs	74.8929	-1.54263	0.343949	-4.48507	7.28907e-06	0.000957415	0.00612844	MetOH - Fresh
PHPT1	Cortical_fate_NPCs	53.1702	-1.70125	0.379673	-4.48082	7.43555e-06	0.000957415	0.00615076	MetOH - Fresh
MT-ND6	Cortical_fate_NPCs	25.5115	-1.5054	0.3381	-4.45253	8.48631e-06	0.00104304	0.00680058	MetOH - Fresh
SLIRP	Cortical_fate_NPCs	68.792	-1.42347	0.325593	-4.37194	1.23149e-05	0.00140505	0.00876153	MetOH - Fresh
NDUFB11	Cortical_fate_NPCs	38.7829	-1.66323	0.380672	-4.36919	1.24708e-05	0.00140505	0.00876153	MetOH - Fresh
ELOB	Cortical_fate_NPCs	63.2749	-1.40595	0.324655	-4.3306	1.48701e-05	0.00154988	0.00920861	MetOH - Fresh
OOEP	Cortical_fate_NPCs	19.2995	-3.40204	0.785667	-4.33012	1.49027e-05	0.00154988	0.00920861	MetOH - Fresh
PARD3B	Cortical_fate_NPCs	31.6264	1.91773	0.44822	4.27855	1.88115e-05	0.00181799	0.0108483	MetOH - Fresh
SNRPD2	Cortical_fate_NPCs	133.534	-1.35103	0.31578	-4.27839	1.88254e-05	0.00181799	0.0108483	MetOH - Fresh
GAPDH	Cortical_fate_NPCs	326.358	-1.15974	0.273521	-4.24007	2.23455e-05	0.00208352	0.0121918	MetOH - Fresh
EDF1	Cortical_fate_NPCs	47.402	-1.33364	0.317303	-4.20303	2.63362e-05	0.0022972	0.0128639	MetOH - Fresh
ROMO1	Cortical_fate_NPCs	49.9355	-1.52363	0.361909	-4.20998	2.55394e-05	0.0022972	0.0128409	MetOH - Fresh
ZFPM2	Cortical_fate_NPCs	55.9999	1.51515	0.361325	4.1933	2.7492e-05	0.00232307	0.0133017	MetOH - Fresh
SPCS2	Cortical_fate_NPCs	24.351	-1.6512	0.399115	-4.13716	3.51633e-05	0.00288126	0.016478	MetOH - Fresh
SCAPER	Cortical_fate_NPCs	17.9101	2.93583	0.72312	4.05995	4.90831e-05	0.00336045	0.0206338	MetOH - Fresh
MBD5	Cortical_fate_NPCs	28.9022	2.19038	0.537177	4.07758	4.55068e-05	0.00336045	0.0197789	MetOH - Fresh
TXN	Cortical_fate_NPCs	73.9315	-1.1791	0.289822	-4.06837	4.73437e-05	0.00336045	0.0202343	MetOH - Fresh
ANAPC11	Cortical_fate_NPCs	44.4881	-1.24024	0.305168	-4.06412	4.82138e-05	0.00336045	0.0204359	MetOH - Fresh
ATP5F1E	Cortical_fate_NPCs	128.316	-1.38455	0.338394	-4.09155	4.28506e-05	0.00336045	0.0191103	MetOH - Fresh
OST4	Cortical_fate_NPCs	46.3367	-1.44855	0.357051	-4.05698	4.97109e-05	0.00336045	0.0207278	MetOH - Fresh
POLR2I	Cortical_fate_NPCs	19.2869	-1.81669	0.4451	-4.08154	4.47387e-05	0.00336045	0.0196112	MetOH - Fresh
SRP14	Cortical_fate_NPCs	104.832	-1.25239	0.310335	-4.03562	5.44593e-05	0.00359165	0.0217237	MetOH - Fresh
SNRPD1	Cortical_fate_NPCs	72.1016	-1.18062	0.293914	-4.01689	5.89705e-05	0.00370828	0.0224031	MetOH - Fresh
NDUFA11	Cortical_fate_NPCs	33.5737	-1.69025	0.420266	-4.02186	5.77395e-05	0.00370828	0.0222653	MetOH - Fresh
YBX1	Cortical_fate_NPCs	328.14	-1.09234	0.276035	-3.95724	7.582e-05	0.00455594	0.0258541	MetOH - Fresh
UQCR11	Cortical_fate_NPCs	43.1326	-1.14865	0.290079	-3.95978	7.50204e-05	0.00455594	0.0258226	MetOH - Fresh
FOXP1	Cortical_fate_NPCs	28.3628	1.64056	0.415533	3.94809	7.87768e-05	0.00463071	0.0265804	MetOH - Fresh
GSTP1	Cortical_fate_NPCs	119.869	-1.42057	0.360797	-3.93731	8.24009e-05	0.00474068	0.0274422	MetOH - Fresh
UBB	Cortical_fate_NPCs	131.811	-1.26774	0.323727	-3.91608	9.00006e-05	0.00479384	0.0286246	MetOH - Fresh
STMN1	Cortical_fate_NPCs	166.504	-1.35139	0.345186	-3.91497	9.04163e-05	0.00479384	0.0286246	MetOH - Fresh
SERF2	Cortical_fate_NPCs	124.533	-1.3908	0.355251	-3.91497	9.0414e-05	0.00479384	0.0286246	MetOH - Fresh
BZW1	Cortical_fate_NPCs	28.6699	-1.73703	0.442373	-3.92662	8.61479e-05	0.00479384	0.0281418	MetOH - Fresh
HNRNPA2B1	Cortical_fate_NPCs	255.615	-1.02204	0.262287	-3.89666	9.75282e-05	0.00497578	0.0292511	MetOH - Fresh
WDR83OS	Cortical_fate_NPCs	29.2017	-1.42343	0.36505	-3.89928	9.648e-05	0.00497578	0.0292511	MetOH - Fresh
TMA7	Cortical_fate_NPCs	86.5673	-1.80762	0.470062	-3.84548	0.000120316	0.00602472	0.0339047	MetOH - Fresh
ATP5IF1	Cortical_fate_NPCs	47.5613	-1.10769	0.288686	-3.83699	0.000124553	0.00612346	0.034717	MetOH - Fresh
HMGN2	Cortical_fate_NPCs	114.567	-1.82744	0.478071	-3.82252	0.000132092	0.00637817	0.0364227	MetOH - Fresh
HNRNPD	Cortical_fate_NPCs	156.774	-1.00722	0.264459	-3.80861	0.000139752	0.00662963	0.0370936	MetOH - Fresh
MARCKS	Cortical_fate_NPCs	121.976	-0.897126	0.237658	-3.77486	0.000160097	0.00746381	0.0406479	MetOH - Fresh
HNRNPU	Cortical_fate_NPCs	145.94	-1.386	0.367611	-3.77029	0.000163058	0.00747304	0.0411959	MetOH - Fresh
NDUFB1	Cortical_fate_NPCs	45.8406	-1.49569	0.397949	-3.7585	0.000170938	0.00770359	0.0418335	MetOH - Fresh
PSMC1	Cortical_fate_NPCs	24.7263	-1.70567	0.454935	-3.74927	0.000177348	0.00786146	0.0427026	MetOH - Fresh
ACTB	Cortical_fate_NPCs	140.935	-1.35635	0.362706	-3.73953	0.000184366	0.00804073	0.0437758	MetOH - Fresh
ARIH1	Cortical_fate_NPCs	18.5446	2.08895	0.561268	3.72184	0.000197776	0.00822748	0.0450815	MetOH - Fresh
COX6C	Cortical_fate_NPCs	79.7982	-1.2017	0.322837	-3.72231	0.000197409	0.00822748	0.0450815	MetOH - Fresh
NDUFS8	Cortical_fate_NPCs	17.9301	-1.5625	0.419119	-3.72806	0.00019296	0.00822748	0.044578	MetOH - Fresh
LINC00486	Cortical_fate_NPCs	25.1496	-1.58587	0.427031	-3.71372	0.000204233	0.00824247	0.0459407	MetOH - Fresh
HINT2	Cortical_fate_NPCs	13.8817	-1.75087	0.471076	-3.71675	0.000201806	0.00824247	0.0457965	MetOH - Fresh
SCAND1	Cortical_fate_NPCs	18.6999	-1.62758	0.439857	-3.70024	0.000215393	0.00856502	0.0472497	MetOH - Fresh
EEF1A1	Cortical_fate_NPCs	340.834	-1.24909	0.338784	-3.68698	0.000226934	0.0088932	0.0482937	MetOH - Fresh
CREB5	Cortical_fate_NPCs	42.581	1.66727	0.455117	3.6634	0.000248892	0.00947893	0.0508563	MetOH - Fresh
FTH1	Cortical_fate_NPCs	186.449	-1.09355	0.298498	-3.6635	0.000248791	0.00947893	0.0508563	MetOH - Fresh
NASP	Cortical_fate_NPCs	141	-1.18741	0.324831	-3.65547	0.000256716	0.00960156	0.0514304	MetOH - Fresh
DNAJC8	Cortical_fate_NPCs	44.5919	-1.19797	0.327944	-3.65298	0.000259214	0.00960156	0.0516508	MetOH - Fresh
COX5A	Cortical_fate_NPCs	35.436	-1.3048	0.358445	-3.64017	0.000272454	0.00995561	0.0539511	MetOH - Fresh
MIR181A1HG	Cortical_fate_NPCs	12.8145	2.52894	0.702413	3.60036	0.000317777	0.0113062	0.0584342	MetOH - Fresh
NF1	Cortical_fate_NPCs	26.9543	1.77842	0.49374	3.60194	0.000315855	0.0113062	0.0584342	MetOH - Fresh
HELLS	Cortical_fate_NPCs	55.257	-1.23001	0.341987	-3.59665	0.000322343	0.0113197	0.0584342	MetOH - Fresh
GPC6	Cortical_fate_NPCs	27.1933	1.83738	0.512838	3.58276	0.000339977	0.0114907	0.0601116	MetOH - Fresh
PLCB1	Cortical_fate_NPCs	42.4207	1.5732	0.4395	3.57953	0.000344211	0.0114907	0.0601116	MetOH - Fresh
MATR3	Cortical_fate_NPCs	157.518	-1.09335	0.305243	-3.5819	0.000341098	0.0114907	0.0601116	MetOH - Fresh
CETN2	Cortical_fate_NPCs	29.0642	-1.35971	0.378958	-3.58803	0.000333191	0.0114907	0.0595414	MetOH - Fresh
GPHN	Cortical_fate_NPCs	28.7356	1.88415	0.527396	3.57256	0.00035351	0.0116572	0.0608404	MetOH - Fresh
MPPED2	Cortical_fate_NPCs	21.4199	2.46295	0.690886	3.56492	0.000363973	0.0118212	0.0618115	MetOH - Fresh
MID1	Cortical_fate_NPCs	22.7984	1.66512	0.467799	3.55948	0.000371597	0.0118212	0.0624855	MetOH - Fresh
NOLC1	Cortical_fate_NPCs	25.832	-1.29829	0.364721	-3.55967	0.000371318	0.0118212	0.0624855	MetOH - Fresh
SNRPC	Cortical_fate_NPCs	37.5822	-1.193	0.336421	-3.54615	0.000390905	0.0122908	0.065092	MetOH - Fresh
FOXN3	Cortical_fate_NPCs	15.736	2.64098	0.748711	3.52737	0.00041971	0.0130448	0.0676922	MetOH - Fresh
NAP1L4	Cortical_fate_NPCs	39.3847	-1.01778	0.289793	-3.51209	0.000444591	0.0135076	0.0689429	MetOH - Fresh
NES	Cortical_fate_NPCs	66.3956	-1.5956	0.454291	-3.51227	0.000444291	0.0135076	0.0689429	MetOH - Fresh
SELENOH	Cortical_fate_NPCs	32.3524	-1.37925	0.393298	-3.50688	0.000453401	0.0136222	0.0694137	MetOH - Fresh
HAUS1	Cortical_fate_NPCs	35.1413	-1.12944	0.322359	-3.50367	0.000458888	0.0136355	0.0696301	MetOH - Fresh
LSM7	Cortical_fate_NPCs	58.8206	-1.09779	0.313963	-3.49655	0.000471321	0.0138202	0.0703612	MetOH - Fresh
SNRPD3	Cortical_fate_NPCs	36.9007	-1.10068	0.314994	-3.49429	0.000475327	0.0138202	0.0704569	MetOH - Fresh
ROBO2	Cortical_fate_NPCs	32.3507	1.99843	0.572686	3.48958	0.000483786	0.0139166	0.0707763	MetOH - Fresh
COX5B	Cortical_fate_NPCs	45.9614	-1.20596	0.346485	-3.48054	0.000500395	0.0142428	0.0719781	MetOH - Fresh
COX7A2	Cortical_fate_NPCs	72.2187	-0.918912	0.265029	-3.46721	0.000525884	0.0148124	0.0736912	MetOH - Fresh
UQCC2	Cortical_fate_NPCs	22.9809	-1.46676	0.424336	-3.45661	0.000547018	0.0152488	0.0754164	MetOH - Fresh
C4orf48	Cortical_fate_NPCs	49.652	-1.3356	0.387421	-3.44742	0.00056597	0.0156162	0.0760522	MetOH - Fresh
LSM3	Cortical_fate_NPCs	25.3343	-1.58168	0.459205	-3.44438	0.000572375	0.0156333	0.0766459	MetOH - Fresh
ATP5MC1	Cortical_fate_NPCs	15.9428	-1.63527	0.475475	-3.43924	0.000583349	0.0157738	0.0772013	MetOH - Fresh
NDUFA6	Cortical_fate_NPCs	47.3789	-1.04387	0.303934	-3.43453	0.000593577	0.0158914	0.0780585	MetOH - Fresh
POLR2G	Cortical_fate_NPCs	27.6522	-1.18111	0.344765	-3.42585	0.000612877	0.0162473	0.0792536	MetOH - Fresh
RPA3	Cortical_fate_NPCs	19.4316	-1.43861	0.421084	-3.41646	0.000634419	0.016655	0.0809236	MetOH - Fresh
DACH1	Cortical_fate_NPCs	92.1163	1.62058	0.475486	3.40826	0.000653793	0.0169371	0.0812419	MetOH - Fresh
MRPL33	Cortical_fate_NPCs	27.4121	-1.17642	0.345331	-3.40664	0.000657689	0.0169371	0.0812419	MetOH - Fresh
NHP2	Cortical_fate_NPCs	40.3423	-1.30746	0.384322	-3.40198	0.000668996	0.0170657	0.0816924	MetOH - Fresh
SEM1	Cortical_fate_NPCs	72.8663	-0.999473	0.294512	-3.39366	0.000689655	0.0174283	0.0834206	MetOH - Fresh
PSMA4	Cortical_fate_NPCs	52.9741	-1.06598	0.314605	-3.38831	0.000703248	0.0176073	0.0841227	MetOH - Fresh
DOCK3	Cortical_fate_NPCs	16.6948	2.16403	0.643614	3.36232	0.000772917	0.0188302	0.0884374	MetOH - Fresh
SNRPF	Cortical_fate_NPCs	73.5271	-0.867027	0.258196	-3.35801	0.000785049	0.0188302	0.0885092	MetOH - Fresh
SF3A3	Cortical_fate_NPCs	21.3679	-1.25077	0.372546	-3.35736	0.000786913	0.0188302	0.0885092	MetOH - Fresh
RANBP1	Cortical_fate_NPCs	65.5255	-1.35381	0.402137	-3.36654	0.000761165	0.0188302	0.0880835	MetOH - Fresh
GGCT	Cortical_fate_NPCs	18.6748	-1.41619	0.421593	-3.35915	0.000781825	0.0188302	0.0885092	MetOH - Fresh
SSBP2	Cortical_fate_NPCs	36.8798	1.45155	0.432801	3.35385	0.000796952	0.0189031	0.089027	MetOH - Fresh
CSRNP3	Cortical_fate_NPCs	14.9386	1.8706	0.561801	3.32965	0.00086954	0.0202883	0.094463	MetOH - Fresh
HMGB1	Cortical_fate_NPCs	205.163	-1.1301	0.339431	-3.32939	0.000870355	0.0202883	0.094463	MetOH - Fresh
TPM3	Cortical_fate_NPCs	47.2254	-1.2456	0.376581	-3.30765	0.000940813	0.0215841	0.0979873	MetOH - Fresh
SMDT1	Cortical_fate_NPCs	17.881	-1.33505	0.403665	-3.30733	0.00094191	0.0215841	0.0979873	MetOH - Fresh
RFX2	Cortical_fate_NPCs	47.3221	1.88564	0.572009	3.29652	0.000978911	0.0220581	0.0999565	MetOH - Fresh
UQCR10	Cortical_fate_NPCs	61.3805	-1.416	0.429336	-3.29811	0.000973395	0.0220581	0.0999565	MetOH - Fresh
FRG1	Cortical_fate_NPCs	34.7981	-1.37393	0.417534	-3.29057	0.000999848	0.0223437	0.100351	MetOH - Fresh
BIRC6	Cortical_fate_NPCs	19.135	2.04235	0.622585	3.28043	0.00103648	0.0229724	0.102793	MetOH - Fresh
TMEM14B	Cortical_fate_NPCs	19.2073	-1.37391	0.419299	-3.27667	0.00105038	0.0230913	0.103201	MetOH - Fresh
NDUFS5	Cortical_fate_NPCs	78.6934	-0.908994	0.277805	-3.27207	0.00106765	0.0231579	0.1041	MetOH - Fresh
MYL6	Cortical_fate_NPCs	104.384	-1.24747	0.3816	-3.26905	0.0010791	0.0231579	0.104423	MetOH - Fresh
NDUFB7	Cortical_fate_NPCs	25.7989	-1.50526	0.460256	-3.27048	0.00107366	0.0231579	0.104388	MetOH - Fresh
GTF3C6	Cortical_fate_NPCs	22.5977	-1.43389	0.440402	-3.25586	0.00113048	0.0240694	0.106579	MetOH - Fresh
MYO9A	Cortical_fate_NPCs	13.269	2.28246	0.703625	3.24386	0.00117923	0.0241564	0.107999	MetOH - Fresh
FAF1	Cortical_fate_NPCs	14.6328	1.75275	0.539654	3.24792	0.00116251	0.0241564	0.107848	MetOH - Fresh
KCNT2	Cortical_fate_NPCs	20.7056	1.60897	0.49582	3.24507	0.00117423	0.0241564	0.107926	MetOH - Fresh
CHD9	Cortical_fate_NPCs	41.1049	1.22332	0.376293	3.25099	0.00115006	0.0241564	0.107242	MetOH - Fresh
NDUFA2	Cortical_fate_NPCs	18.7913	-1.33716	0.411908	-3.24625	0.00116936	0.0241564	0.107848	MetOH - Fresh
COX4I1	Cortical_fate_NPCs	85.1172	-0.823476	0.254189	-3.23962	0.00119687	0.0243334	0.108372	MetOH - Fresh
CALM1	Cortical_fate_NPCs	137.186	-1.01608	0.314685	-3.22889	0.00124271	0.0248911	0.109888	MetOH - Fresh
GSTM3	Cortical_fate_NPCs	12.8372	-1.59301	0.493254	-3.22959	0.00123969	0.0248911	0.109888	MetOH - Fresh
COX6A1	Cortical_fate_NPCs	66.4597	-1.16568	0.361581	-3.22383	0.00126487	0.024965	0.110702	MetOH - Fresh
GNG5	Cortical_fate_NPCs	32.2841	-1.17774	0.365162	-3.22526	0.00125859	0.024965	0.110341	MetOH - Fresh
UBE2L3	Cortical_fate_NPCs	25.688	-1.24394	0.386219	-3.22081	0.00127827	0.0250467	0.111131	MetOH - Fresh
TRIO	Cortical_fate_NPCs	21.0854	1.46498	0.456063	3.21222	0.00131712	0.0256223	0.113011	MetOH - Fresh
COMMD6	Cortical_fate_NPCs	78.4054	-0.964683	0.300848	-3.20655	0.00134337	0.0259462	0.114447	MetOH - Fresh
SEC61B	Cortical_fate_NPCs	33.8986	-1.19438	0.37298	-3.20226	0.00136352	0.0261486	0.114474	MetOH - Fresh
LRP6	Cortical_fate_NPCs	12.5726	2.09925	0.65933	3.18391	0.00145299	0.0276682	0.118098	MetOH - Fresh
PSMB3	Cortical_fate_NPCs	23.9254	-1.3684	0.430116	-3.18147	0.00146529	0.0277072	0.118347	MetOH - Fresh
TENM4	Cortical_fate_NPCs	45.5507	1.6058	0.506507	3.17034	0.00152262	0.0285914	0.120883	MetOH - Fresh
DBI	Cortical_fate_NPCs	34.9188	-1.64626	0.521908	-3.15431	0.00160881	0.0300015	0.123335	MetOH - Fresh
MT-CO2	Cortical_fate_NPCs	257.822	-0.902719	0.286774	-3.14784	0.00164482	0.0301522	0.125346	MetOH - Fresh
NARS	Cortical_fate_NPCs	31.4077	-0.97738	0.310589	-3.14686	0.00165034	0.0301522	0.12558	MetOH - Fresh
TIMM13	Cortical_fate_NPCs	26.9085	-1.3287	0.422026	-3.14839	0.00164175	0.0301522	0.125298	MetOH - Fresh
DNAJA1	Cortical_fate_NPCs	82.6203	-1.08274	0.345178	-3.13676	0.00170825	0.0310008	0.127344	MetOH - Fresh
SSBP1	Cortical_fate_NPCs	43.8949	-1.09421	0.350214	-3.12439	0.00178171	0.0321183	0.129432	MetOH - Fresh
SERBP1	Cortical_fate_NPCs	131.721	-0.880601	0.282745	-3.11447	0.00184276	0.0324124	0.129999	MetOH - Fresh
NDUFA4	Cortical_fate_NPCs	130.594	-0.959605	0.308315	-3.11242	0.00185561	0.0324124	0.129999	MetOH - Fresh
HNRNPAB	Cortical_fate_NPCs	33.7461	-1.13156	0.363608	-3.11205	0.00185796	0.0324124	0.129999	MetOH - Fresh
PWP1	Cortical_fate_NPCs	17.3288	-1.28352	0.412136	-3.11431	0.00184374	0.0324124	0.129999	MetOH - Fresh
CSRP2	Cortical_fate_NPCs	20.3741	-1.37484	0.441062	-3.11711	0.00182634	0.0324124	0.129999	MetOH - Fresh
TMSB4X	Cortical_fate_NPCs	710.768	-1.09601	0.352585	-3.10849	0.00188045	0.0325945	0.130818	MetOH - Fresh
BUD31	Cortical_fate_NPCs	21.112	-1.32126	0.425482	-3.10533	0.00190068	0.0327353	0.131417	MetOH - Fresh
ADGRB3	Cortical_fate_NPCs	54.2771	1.43137	0.461372	3.10241	0.0019195	0.0328502	0.131628	MetOH - Fresh
MESD	Cortical_fate_NPCs	22.3117	-1.28587	0.414751	-3.10035	0.00193291	0.0328716	0.131914	MetOH - Fresh
NDUFC2	Cortical_fate_NPCs	33.3606	-1.16876	0.377338	-3.09739	0.00195232	0.0329942	0.132621	MetOH - Fresh
UBL5	Cortical_fate_NPCs	78.8775	-0.966063	0.313268	-3.08382	0.00204362	0.0336948	0.135415	MetOH - Fresh
DDT	Cortical_fate_NPCs	16.0943	-1.37183	0.444717	-3.08473	0.00203737	0.0336948	0.135351	MetOH - Fresh
POLR2L	Cortical_fate_NPCs	31.4903	-1.39266	0.451255	-3.0862	0.00202732	0.0336948	0.135288	MetOH - Fresh
PLEKHA7	Cortical_fate_NPCs	28.9616	-1.4556	0.471427	-3.08764	0.00201755	0.0336948	0.135084	MetOH - Fresh
BTAF1	Cortical_fate_NPCs	21.1017	1.50274	0.488083	3.07886	0.00207794	0.034053	0.136106	MetOH - Fresh
HPF1	Cortical_fate_NPCs	28.6117	-0.992965	0.323299	-3.07135	0.00213094	0.0347112	0.137757	MetOH - Fresh
FCHSD2	Cortical_fate_NPCs	14.6823	1.68325	0.549002	3.06602	0.00216932	0.0351247	0.139421	MetOH - Fresh
PSMB1	Cortical_fate_NPCs	38.7716	-1.08069	0.353496	-3.05715	0.00223453	0.0359653	0.140444	MetOH - Fresh
AHI1	Cortical_fate_NPCs	26.8448	1.28394	0.422047	3.04219	0.00234867	0.0370118	0.144432	MetOH - Fresh
MSH6	Cortical_fate_NPCs	27.8365	-1.15313	0.378657	-3.04532	0.00232435	0.0370118	0.143798	MetOH - Fresh
PGRMC1	Cortical_fate_NPCs	44.2085	-1.19656	0.393193	-3.04319	0.00234081	0.0370118	0.144295	MetOH - Fresh
MTRNR2L1	Cortical_fate_NPCs	30.9538	-2.05637	0.676113	-3.04146	0.0023543	0.0370118	0.144432	MetOH - Fresh
TMSB10	Cortical_fate_NPCs	261.051	-0.980595	0.322655	-3.03914	0.00237253	0.0370829	0.144645	MetOH - Fresh
LRP1B	Cortical_fate_NPCs	18.1209	3.10795	1.02485	3.03258	0.00242473	0.0375477	0.145107	MetOH - Fresh
CHST11	Cortical_fate_NPCs	33.7865	1.69134	0.557846	3.03192	0.00243005	0.0375477	0.145184	MetOH - Fresh
HMGB3	Cortical_fate_NPCs	34.3798	-1.27658	0.421563	-3.02821	0.00246009	0.037796	0.145694	MetOH - Fresh
CDK14	Cortical_fate_NPCs	16.6793	1.70803	0.564404	3.02625	0.00247605	0.0378263	0.145926	MetOH - Fresh
WDFY3	Cortical_fate_NPCs	13.033	2.0216	0.672618	3.00557	0.00265088	0.0386374	0.149985	MetOH - Fresh
SLC35F1	Cortical_fate_NPCs	16.4009	1.87268	0.622375	3.00893	0.00262167	0.0386374	0.149397	MetOH - Fresh
PTPRK	Cortical_fate_NPCs	16.2793	1.7009	0.564357	3.01387	0.00257936	0.0386374	0.147642	MetOH - Fresh
RFX7	Cortical_fate_NPCs	23.8615	1.57627	0.524359	3.00609	0.00264627	0.0386374	0.149985	MetOH - Fresh
AGO3	Cortical_fate_NPCs	20.5992	1.52427	0.508107	2.99991	0.00270062	0.0386374	0.149985	MetOH - Fresh
EXOC6B	Cortical_fate_NPCs	18.4237	1.4655	0.487031	3.00906	0.00262058	0.0386374	0.149397	MetOH - Fresh
SYT1	Cortical_fate_NPCs	46.0705	1.36641	0.453479	3.01318	0.00258529	0.0386374	0.147817	MetOH - Fresh
TCF4	Cortical_fate_NPCs	52.9599	1.31168	0.437053	3.00119	0.00268928	0.0386374	0.149985	MetOH - Fresh
TRIM24	Cortical_fate_NPCs	56.997	-0.959334	0.319127	-3.00612	0.00264603	0.0386374	0.149985	MetOH - Fresh
CUTA	Cortical_fate_NPCs	36.7048	-1.11854	0.370713	-3.01727	0.00255065	0.0386374	0.147153	MetOH - Fresh
UQCRC1	Cortical_fate_NPCs	23.1473	-1.33974	0.446392	-3.00126	0.00268868	0.0386374	0.149985	MetOH - Fresh
HNRNPM	Cortical_fate_NPCs	100.967	-1.55352	0.517427	-3.0024	0.00267861	0.0386374	0.149985	MetOH - Fresh
ATP5PD	Cortical_fate_NPCs	38.5898	-1.22996	0.411758	-2.9871	0.00281637	0.0400815	0.1535	MetOH - Fresh
SLC44A5	Cortical_fate_NPCs	17.2553	1.56361	0.524868	2.97905	0.00289141	0.0409339	0.156097	MetOH - Fresh
TEX14	Cortical_fate_NPCs	22.2629	1.92787	0.648862	2.97116	0.00296677	0.0417819	0.157715	MetOH - Fresh
ZBTB20	Cortical_fate_NPCs	23.9028	1.68943	0.569926	2.96429	0.00303377	0.0419075	0.159256	MetOH - Fresh
BACH2	Cortical_fate_NPCs	28.0539	1.586	0.534866	2.96522	0.00302465	0.0419075	0.159116	MetOH - Fresh
SUPT16H	Cortical_fate_NPCs	57.8575	-0.9879	0.333311	-2.9639	0.00303767	0.0419075	0.159298	MetOH - Fresh
UBTF	Cortical_fate_NPCs	14.1811	-1.61377	0.543631	-2.96851	0.00299251	0.0419075	0.158061	MetOH - Fresh
COP1	Cortical_fate_NPCs	12.9345	2.2196	0.750793	2.95633	0.00311319	0.0427313	0.161442	MetOH - Fresh
TIMM8B	Cortical_fate_NPCs	23.2401	-1.28673	0.435927	-2.9517	0.00316033	0.0431592	0.162409	MetOH - Fresh
PSMB6	Cortical_fate_NPCs	39.7781	-1.09767	0.372347	-2.94797	0.00319873	0.0434641	0.163726	MetOH - Fresh
PTP4A1	Cortical_fate_NPCs	18.5107	1.56609	0.532279	2.94223	0.00325854	0.0440554	0.165794	MetOH - Fresh
NDUFB4	Cortical_fate_NPCs	40.9612	-0.995743	0.339171	-2.93581	0.00332675	0.0446032	0.167411	MetOH - Fresh
TBCB	Cortical_fate_NPCs	35.6564	-1.21889	0.415468	-2.93379	0.00334854	0.0446032	0.167711	MetOH - Fresh
DMAC1	Cortical_fate_NPCs	14.892	-1.35894	0.463097	-2.93446	0.00334124	0.0446032	0.167673	MetOH - Fresh
MEIS2	Cortical_fate_NPCs	18.0271	1.81173	0.618442	2.92951	0.00339492	0.0447798	0.168848	MetOH - Fresh
IFITM3	Cortical_fate_NPCs	20.9355	-1.36383	0.465497	-2.92985	0.0033913	0.0447798	0.168848	MetOH - Fresh
CHCHD2	Cortical_fate_NPCs	37.4356	-0.977484	0.334128	-2.92548	0.00343924	0.0451442	0.169666	MetOH - Fresh
MORF4L1	Cortical_fate_NPCs	124.932	-0.933439	0.31958	-2.92083	0.00349104	0.0456028	0.171335	MetOH - Fresh
RANBP17	Cortical_fate_NPCs	16.221	1.47913	0.507601	2.91396	0.00356879	0.0457641	0.172208	MetOH - Fresh
ZNF652	Cortical_fate_NPCs	72.1071	-0.861837	0.295782	-2.91376	0.00357109	0.0457641	0.172208	MetOH - Fresh
CLU	Cortical_fate_NPCs	37.4668	-1.22231	0.419002	-2.9172	0.00353187	0.0457641	0.171733	MetOH - Fresh
FUS	Cortical_fate_NPCs	101.667	-1.24642	0.427765	-2.91381	0.00357051	0.0457641	0.172208	MetOH - Fresh
PGAP1	Cortical_fate_NPCs	15.1013	2.09735	0.720295	2.9118	0.00359352	0.0458343	0.172728	MetOH - Fresh
POMP	Cortical_fate_NPCs	43.4774	-0.932519	0.320737	-2.90743	0.00364415	0.0462618	0.174507	MetOH - Fresh
B3GAT2	Cortical_fate_NPCs	43.6092	1.72597	0.594323	2.90409	0.0036832	0.0465392	0.175146	MetOH - Fresh
MT-CYB	Cortical_fate_NPCs	224.171	-0.977346	0.336715	-2.90259	0.00370089	0.0465452	0.175509	MetOH - Fresh
TUBB	Cortical_fate_NPCs	182.161	-0.839112	0.289453	-2.89895	0.0037441	0.0468706	0.176439	MetOH - Fresh
FBN2	Cortical_fate_NPCs	16.1024	1.47486	0.510431	2.88944	0.00385926	0.0480896	0.178052	MetOH - Fresh
SMARCA5	Cortical_fate_NPCs	87.5994	-0.693285	0.24089	-2.87802	0.00400185	0.049411	0.181953	MetOH - Fresh
ATP5MF	Cortical_fate_NPCs	39.0553	-1.07993	0.37523	-2.87803	0.00400163	0.049411	0.181953	MetOH - Fresh
PSMA7	Cortical_fate_NPCs	96.1221	-0.9159	0.3185	-2.87567	0.00403173	0.0495537	0.182859	MetOH - Fresh
MYL6B	Cortical_fate_NPCs	37.5479	-0.942057	0.328101	-2.87124	0.00408867	0.0498007	0.1833	MetOH - Fresh
MCM3	Cortical_fate_NPCs	38.3699	-1.11846	0.389511	-2.87145	0.00408598	0.0498007	0.1833	MetOH - Fresh
PHPT1	Dorsal_dp6_NPCs	30.5035	-2.07825	0.427583	-4.86047	1.1711e-06	0.00259165	0.00214508	MetOH - Fresh
OOEP	Dorsal_dp6_NPCs	8.19383	-4.14966	0.896276	-4.62988	3.65871e-06	0.00404836	0.00426464	MetOH - Fresh
BZW1	Dorsal_dp6_NPCs	18.2703	-1.86154	0.432809	-4.30106	1.69986e-05	0.0125393	0.0102566	MetOH - Fresh
AC021504.1	Dorsal_dp6_NPCs	11.3777	3.88182	0.99064	3.91849	8.91042e-05	0.0219611	0.0286246	MetOH - Fresh
CNTN3	Dorsal_dp6_NPCs	12.9993	3.7928	0.958675	3.9563	7.612e-05	0.0219611	0.0258541	MetOH - Fresh
RAPGEF2	Dorsal_dp6_NPCs	14.09	3.55528	0.89452	3.97452	7.05227e-05	0.0219611	0.0246047	MetOH - Fresh
ANKRD12	Dorsal_dp6_NPCs	24.8863	2.47889	0.636845	3.89245	9.92367e-05	0.0219611	0.0294194	MetOH - Fresh
MAGI1	Dorsal_dp6_NPCs	23.3838	2.36544	0.594005	3.98219	6.82831e-05	0.0219611	0.024152	MetOH - Fresh
NDUFS8	Dorsal_dp6_NPCs	12.3228	-2.14232	0.530956	-4.03484	5.46406e-05	0.0219611	0.0217237	MetOH - Fresh
MT-ND4L	Dorsal_dp6_NPCs	28.2331	-2.2413	0.574396	-3.90201	9.53984e-05	0.0219611	0.0292511	MetOH - Fresh
PPIA	Dorsal_dp6_NPCs	44.3542	-1.69964	0.446397	-3.80747	0.000140393	0.0282446	0.0370936	MetOH - Fresh
COPS9	Dorsal_dp6_NPCs	18.0616	-1.70795	0.458588	-3.72438	0.000195798	0.0361084	0.0450309	MetOH - Fresh
NBEA	Dorsal_dp6_NPCs	20.8062	2.57534	0.696439	3.69786	0.000217422	0.0370119	0.0472497	MetOH - Fresh
TMA7	Dorsal_dp6_NPCs	43.9207	-1.81673	0.496547	-3.65872	0.000253478	0.0400676	0.0514304	MetOH - Fresh
H3F3A	Excitatory_neurons_1	38.6529	-2.52665	0.411452	-6.1408	8.21062e-10	2.09207e-06	7.0183e-06	MetOH - Fresh
ZFPM2	Excitatory_neurons_1	81.7697	2.0694	0.406645	5.08895	3.60052e-07	0.000391169	0.0009233	MetOH - Fresh
KIF5C	Excitatory_neurons_1	222.673	-1.42187	0.282003	-5.04205	4.6056e-07	0.000391169	0.0010721	MetOH - Fresh
MARCKS	Excitatory_neurons_1	162.485	-1.33309	0.280138	-4.7587	1.94846e-06	0.00124117	0.0027659	MetOH - Fresh
DNAJA1	Excitatory_neurons_1	127.206	-1.48653	0.327474	-4.53937	5.64213e-06	0.00187862	0.00530716	MetOH - Fresh
SRP14	Excitatory_neurons_1	132.673	-1.63333	0.360559	-4.53	5.89833e-06	0.00187862	0.00530716	MetOH - Fresh
MT-ND4L	Excitatory_neurons_1	62.7127	-2.06862	0.453037	-4.56611	4.96858e-06	0.00187862	0.00490045	MetOH - Fresh
AC010894.3	Excitatory_neurons_1	29.8999	-2.14762	0.468656	-4.58252	4.59405e-06	0.00187862	0.0047123	MetOH - Fresh
MAP1B	Excitatory_neurons_1	638.564	-0.969091	0.222743	-4.35072	1.35691e-05	0.00384157	0.0088091	MetOH - Fresh
MATR3	Excitatory_neurons_1	205.254	-1.22495	0.289148	-4.23641	2.27125e-05	0.00438061	0.0122617	MetOH - Fresh
TP53BP1	Excitatory_neurons_1	37.4507	-1.28654	0.305753	-4.20779	2.57885e-05	0.00438061	0.0128409	MetOH - Fresh
PDIA3	Excitatory_neurons_1	44.0816	-1.30932	0.307388	-4.2595	2.04882e-05	0.00438061	0.0114215	MetOH - Fresh
ACTB	Excitatory_neurons_1	223.319	-1.6954	0.40265	-4.2106	2.54698e-05	0.00438061	0.0128409	MetOH - Fresh
HSPA5	Excitatory_neurons_1	36.1409	-1.7089	0.405444	-4.21489	2.49898e-05	0.00438061	0.0128409	MetOH - Fresh
MIF	Excitatory_neurons_1	27.8655	-5.28769	1.23051	-4.29714	1.73014e-05	0.00438061	0.0103178	MetOH - Fresh
CSMD3	Excitatory_neurons_1	27.7342	2.90865	0.722665	4.02489	5.70022e-05	0.00907761	0.0221475	MetOH - Fresh
SCMH1	Excitatory_neurons_1	24.3521	1.84307	0.460534	4.00203	6.28006e-05	0.00941271	0.0230061	MetOH - Fresh
DTNB	Excitatory_neurons_1	17.3571	2.09229	0.527862	3.96371	7.37939e-05	0.0104459	0.0255721	MetOH - Fresh
DLGAP1	Excitatory_neurons_1	35.9312	2.29804	0.590945	3.88875	0.00010076	0.0128369	0.0296073	MetOH - Fresh
ATXN7L3B	Excitatory_neurons_1	59.6949	-1.03909	0.266808	-3.89452	9.83943e-05	0.0128369	0.0293392	MetOH - Fresh
STMN1	Excitatory_neurons_1	488.077	-1.23846	0.32171	-3.84963	0.000118295	0.0143531	0.0335192	MetOH - Fresh
PIBF1	Excitatory_neurons_1	27.7407	1.82102	0.480116	3.79288	0.000148911	0.0145933	0.0383778	MetOH - Fresh
HSP90B1	Excitatory_neurons_1	60.2865	-1.06621	0.280134	-3.80607	0.00014119	0.0145933	0.0370936	MetOH - Fresh
HNRNPU	Excitatory_neurons_1	112.597	-1.33133	0.350682	-3.79641	0.000146808	0.0145933	0.0380271	MetOH - Fresh
PHPT1	Excitatory_neurons_1	39.2738	-1.34616	0.352741	-3.81628	0.000135478	0.0145933	0.0368891	MetOH - Fresh
MT-CO1	Excitatory_neurons_1	713.089	-1.37302	0.360657	-3.807	0.000140662	0.0145933	0.0370936	MetOH - Fresh
CHST11	Excitatory_neurons_1	48.0656	1.62425	0.433525	3.74661	0.000179238	0.0169148	0.042956	MetOH - Fresh
SON	Excitatory_neurons_1	93.1343	-0.947217	0.256021	-3.69977	0.000215798	0.0189605	0.0472497	MetOH - Fresh
PPIA	Excitatory_neurons_1	69.3468	-1.24135	0.334848	-3.70722	0.000209549	0.0189605	0.0469308	MetOH - Fresh
MBD5	Excitatory_neurons_1	44.2811	1.91801	0.520807	3.68276	0.00023072	0.0189669	0.0487035	MetOH - Fresh
RFX7	Excitatory_neurons_1	29.0791	1.61845	0.439471	3.68272	0.000230759	0.0189669	0.0487035	MetOH - Fresh
SOX4	Excitatory_neurons_1	357	-1.08247	0.297642	-3.63681	0.00027604	0.0219797	0.0544509	MetOH - Fresh
AKAP6	Excitatory_neurons_1	49.0965	1.54982	0.431135	3.59474	0.000324717	0.0250721	0.0584342	MetOH - Fresh
NDST4	Excitatory_neurons_1	19.0621	2.25102	0.63579	3.54051	0.000399356	0.0299282	0.0657545	MetOH - Fresh
MED13L	Excitatory_neurons_1	30.4412	1.39768	0.399772	3.4962	0.000471938	0.0334027	0.0703612	MetOH - Fresh
CADPS	Excitatory_neurons_1	40.6636	1.19192	0.340708	3.49837	0.000468109	0.0334027	0.0702021	MetOH - Fresh
SLIRP	Excitatory_neurons_1	52.1027	-1.06412	0.305895	-3.47871	0.000503834	0.0346965	0.0719781	MetOH - Fresh
BTAF1	Excitatory_neurons_1	18.9858	2.00823	0.58584	3.42795	0.000608168	0.0407793	0.0791653	MetOH - Fresh
MORF4L1	Excitatory_neurons_1	151.186	-0.863604	0.252994	-3.41354	0.000641253	0.0408908	0.08109	MetOH - Fresh
NDUFA3	Excitatory_neurons_1	43.1753	-1.12837	0.330584	-3.41325	0.000641928	0.0408908	0.08109	MetOH - Fresh
EXOC6B	Excitatory_neurons_1	33.2821	1.97998	0.584738	3.3861	0.000708939	0.043009	0.0843291	MetOH - Fresh
RNF130	Excitatory_neurons_1	61.9819	1.22867	0.36227	3.39159	0.000694883	0.043009	0.0836584	MetOH - Fresh
NFE2L1	Excitatory_neurons_1	24.8717	-1.20852	0.357713	-3.37847	0.000728907	0.043192	0.0857419	MetOH - Fresh
FCHSD2	Excitatory_neurons_1	28.1016	1.95616	0.582651	3.35735	0.000786948	0.0455715	0.0885092	MetOH - Fresh
AFF3	Excitatory_neurons_1	32.9881	1.36171	0.406563	3.34933	0.000810072	0.0458681	0.0893465	MetOH - Fresh
ARIH1	Excitatory_neurons_1	31.6335	1.40658	0.423881	3.31832	0.000905591	0.0490725	0.0963167	MetOH - Fresh
HERC1	Excitatory_neurons_1	35.0981	1.23631	0.372387	3.31997	0.000900277	0.0490725	0.0961927	MetOH - Fresh
PAK2	Excitatory_neurons_1	53.6452	-0.986408	0.297777	-3.31257	0.000924443	0.0490725	0.0972185	MetOH - Fresh
CAMK2D	Excitatory_neurons_1	28.8232	1.53736	0.466818	3.29327	0.000990296	0.0498905	0.0999565	MetOH - Fresh
FTH1	Excitatory_neurons_1	289.565	-0.876656	0.266386	-3.29092	0.000998594	0.0498905	0.100351	MetOH - Fresh
UBTF	Excitatory_neurons_1	21.6975	-1.27433	0.386703	-3.29538	0.000982902	0.0498905	0.0999565	MetOH - Fresh
DNAJA1	Excitatory_neurons_2	44.0496	-1.56226	0.290107	-5.38512	7.23973e-08	0.000152107	0.000285618	MetOH - Fresh
AKAP6	Excitatory_neurons_2	30.5645	2.05347	0.406321	5.05382	4.33062e-07	0.000454931	0.00105764	MetOH - Fresh
RFX2	Excitatory_neurons_2	25.512	2.6274	0.534271	4.91773	8.75524e-07	0.000613159	0.00172704	MetOH - Fresh
NF1	Excitatory_neurons_2	16.2318	2.23901	0.48915	4.57736	4.70892e-06	0.00245227	0.00473542	MetOH - Fresh
MT-ND4L	Excitatory_neurons_2	21.5554	-2.14417	0.473091	-4.53225	5.83596e-06	0.00245227	0.00530716	MetOH - Fresh
STXBP5L	Excitatory_neurons_2	8.73616	2.66826	0.608279	4.38657	1.15153e-05	0.00403226	0.0084369	MetOH - Fresh
KALRN	Excitatory_neurons_2	24.0828	2.05132	0.496944	4.12788	3.66127e-05	0.010989	0.0169167	MetOH - Fresh
AC010894.3	Excitatory_neurons_2	8.15304	-2.2095	0.542826	-4.07037	4.69394e-05	0.0123275	0.0202301	MetOH - Fresh
GPHN	Excitatory_neurons_2	21.4972	1.71305	0.426225	4.01912	5.84165e-05	0.013637	0.0223583	MetOH - Fresh
MIF	Excitatory_neurons_2	7.8702	-4.17408	1.06189	-3.9308	8.46647e-05	0.0177881	0.0280142	MetOH - Fresh
MBD5	Excitatory_neurons_2	18.6187	1.69523	0.444648	3.81251	0.000137563	0.0262745	0.0369382	MetOH - Fresh
STXBP5	Excitatory_neurons_2	7.01704	2.80029	0.745069	3.75843	0.000170986	0.0269953	0.0418335	MetOH - Fresh
COP1	Excitatory_neurons_2	7.47564	2.60637	0.719195	3.62401	0.000290071	0.0269953	0.0555783	MetOH - Fresh
HECW1	Excitatory_neurons_2	8.11	2.2249	0.602679	3.69168	0.000222777	0.0269953	0.0476822	MetOH - Fresh
EXOC6B	Excitatory_neurons_2	14.422	2.07319	0.575883	3.60002	0.000318191	0.0269953	0.0584342	MetOH - Fresh
ITFG1	Excitatory_neurons_2	16.1139	1.99234	0.534412	3.7281	0.000192926	0.0269953	0.044578	MetOH - Fresh
AFF3	Excitatory_neurons_2	13.9483	1.96498	0.543292	3.6168	0.00029827	0.0269953	0.0564479	MetOH - Fresh
CHST11	Excitatory_neurons_2	24.0072	1.91548	0.521571	3.67252	0.000240172	0.0269953	0.0502764	MetOH - Fresh
ZFPM2	Excitatory_neurons_2	23.0818	1.73019	0.480935	3.59756	0.00032122	0.0269953	0.0584342	MetOH - Fresh
ENOX1	Excitatory_neurons_2	13.9753	1.56106	0.42684	3.65725	0.000254941	0.0269953	0.0514304	MetOH - Fresh
KIF5C	Excitatory_neurons_2	51.2234	-1.12249	0.310863	-3.61089	0.000305148	0.0269953	0.0574518	MetOH - Fresh
STMN1	Excitatory_neurons_2	172.081	-1.22268	0.329133	-3.71486	0.000203313	0.0269953	0.0459353	MetOH - Fresh
ACTB	Excitatory_neurons_2	66.3337	-1.29695	0.356771	-3.63524	0.000277725	0.0269953	0.0545736	MetOH - Fresh
SRP14	Excitatory_neurons_2	40.2506	-1.29923	0.358468	-3.62439	0.000289646	0.0269953	0.0555783	MetOH - Fresh
H3F3A	Excitatory_neurons_2	11.7112	-2.02265	0.547379	-3.69515	0.000219753	0.0269953	0.0475548	MetOH - Fresh
MAPK10	Excitatory_neurons_2	24.0211	1.47544	0.412238	3.5791	0.000344783	0.0278611	0.0601116	MetOH - Fresh
TCF4	Excitatory_neurons_2	13.6626	2.01209	0.568338	3.54031	0.000399659	0.0306111	0.0657545	MetOH - Fresh
SCMH1	Excitatory_neurons_2	12.6212	1.98966	0.568741	3.49836	0.000468133	0.0306111	0.0702021	MetOH - Fresh
HECTD4	Excitatory_neurons_2	10.4391	1.89234	0.538849	3.51181	0.000445058	0.0306111	0.0689429	MetOH - Fresh
RFX7	Excitatory_neurons_2	17.4529	1.76129	0.504349	3.49221	0.000479041	0.0306111	0.0705994	MetOH - Fresh
CASK	Excitatory_neurons_2	18.3712	1.45501	0.41676	3.49123	0.000480803	0.0306111	0.070656	MetOH - Fresh
KCNQ1OT1	Excitatory_neurons_2	22.7805	1.40094	0.398781	3.51305	0.000442998	0.0306111	0.0689429	MetOH - Fresh
MORF4L1	Excitatory_neurons_2	51.6128	-0.910123	0.259265	-3.5104	0.000447432	0.0306111	0.0689429	MetOH - Fresh
TRIO	Excitatory_neurons_2	11.2048	1.78771	0.5162	3.46322	0.000533751	0.0329827	0.0743872	MetOH - Fresh
UBR3	Excitatory_neurons_2	10.5704	2.20511	0.64159	3.43694	0.000588325	0.0353163	0.0775667	MetOH - Fresh
NRXN3	Excitatory_neurons_2	23.2721	2.77593	0.821541	3.37893	0.000727694	0.042469	0.0857419	MetOH - Fresh
FTH1	Excitatory_neurons_2	73.0598	-0.961789	0.286841	-3.35304	0.000799296	0.0443403	0.089027	MetOH - Fresh
PPIA	Excitatory_neurons_2	21.3699	-1.21011	0.361	-3.35211	0.000801967	0.0443403	0.089027	MetOH - Fresh
CASC15	Excitatory_neurons_2	30.9803	1.22809	0.369346	3.32504	0.000884046	0.0476251	0.0950525	MetOH - Fresh
TMTC2	Excitatory_neurons_2	9.97365	2.00535	0.607047	3.30345	0.000955045	0.0489402	0.0991526	MetOH - Fresh
ADGRL3	Excitatory_neurons_2	26.7966	1.37011	0.413919	3.31008	0.000932681	0.0489402	0.0974926	MetOH - Fresh
TMA7	G2_M_NPCs	89.6127	-1.86278	0.319131	-5.83704	5.31354e-09	2.01649e-05	3.25576e-05	MetOH - Fresh
OOEP	G2_M_NPCs	16.5892	-4.37657	0.798598	-5.48031	4.24575e-08	8.05631e-05	0.00018146	MetOH - Fresh
PPIA	G2_M_NPCs	115.945	-1.5882	0.296686	-5.35314	8.64419e-08	0.000109349	0.000295556	MetOH - Fresh
MT-CO1	G2_M_NPCs	636.344	-1.59927	0.322195	-4.96368	6.91695e-07	0.000630541	0.00147812	MetOH - Fresh
H3F3A	G2_M_NPCs	29.1188	-2.20658	0.447764	-4.928	8.30752e-07	0.000630541	0.00170427	MetOH - Fresh
TMEM258	G2_M_NPCs	69.7553	-1.34908	0.276109	-4.88603	1.02888e-06	0.000650764	0.00195437	MetOH - Fresh
NDUFB1	G2_M_NPCs	55.7516	-1.45248	0.312259	-4.65151	3.29508e-06	0.0015631	0.00402368	MetOH - Fresh
MT-ND4L	G2_M_NPCs	61.1277	-2.04894	0.439002	-4.66727	3.05227e-06	0.0015631	0.00381809	MetOH - Fresh
PHPT1	G2_M_NPCs	77.7586	-1.67275	0.362521	-4.61421	3.94598e-06	0.00166389	0.00430591	MetOH - Fresh
NDUFS8	G2_M_NPCs	26.1496	-1.78682	0.400808	-4.45805	8.27078e-06	0.00313876	0.00673307	MetOH - Fresh
AC010894.3	G2_M_NPCs	24.7177	-1.80876	0.407868	-4.43468	9.22107e-06	0.00318127	0.00727571	MetOH - Fresh
ANKUB1	G2_M_NPCs	11.7336	5.05147	1.15776	4.36315	1.282e-05	0.00405434	0.00876669	MetOH - Fresh
SNRPG	G2_M_NPCs	54.7812	-1.54323	0.358432	-4.3055	1.66608e-05	0.00486368	0.0101724	MetOH - Fresh
POLR2L	G2_M_NPCs	43.1263	-1.66237	0.389742	-4.2653	1.99637e-05	0.0054116	0.0112514	MetOH - Fresh
ELOB	G2_M_NPCs	82.2449	-1.2947	0.307877	-4.20527	2.60774e-05	0.00582139	0.0128599	MetOH - Fresh
SPCS2	G2_M_NPCs	28.888	-1.50007	0.356149	-4.21193	2.532e-05	0.00582139	0.0128409	MetOH - Fresh
MT-ND6	G2_M_NPCs	28.8566	-1.64528	0.390387	-4.21448	2.50355e-05	0.00582139	0.0128409	MetOH - Fresh
SELENOH	G2_M_NPCs	31.0101	-1.70751	0.408862	-4.17625	2.96351e-05	0.00624807	0.0140731	MetOH - Fresh
HMGB1	G2_M_NPCs	490.798	-0.98705	0.240838	-4.0984	4.16024e-05	0.00830953	0.0187163	MetOH - Fresh
NDUFS5	G2_M_NPCs	90.8101	-1.19899	0.296101	-4.04925	5.13824e-05	0.00928554	0.021082	MetOH - Fresh
PET100	G2_M_NPCs	18.59	-2.11536	0.521777	-4.05415	5.03177e-05	0.00928554	0.0208117	MetOH - Fresh
GAPDH	G2_M_NPCs	377.351	-0.935145	0.231898	-4.03257	5.51691e-05	0.00951667	0.0217465	MetOH - Fresh
RFX7	G2_M_NPCs	19.9321	1.98051	0.496714	3.98723	6.68498e-05	0.0105706	0.0238092	MetOH - Fresh
COPS9	G2_M_NPCs	41.6096	-1.44036	0.360563	-3.99476	6.47595e-05	0.0105706	0.0233395	MetOH - Fresh
SSBP2	G2_M_NPCs	36.2463	1.69382	0.434254	3.90054	9.59768e-05	0.0145693	0.0292511	MetOH - Fresh
PIBF1	G2_M_NPCs	28.8699	1.5182	0.390667	3.88618	0.000101835	0.0148641	0.0296752	MetOH - Fresh
NDUFB2	G2_M_NPCs	37.1466	-1.41011	0.365029	-3.86301	0.000111999	0.0157421	0.0322703	MetOH - Fresh
MT-ND5	G2_M_NPCs	135.265	-1.26031	0.330416	-3.81433	0.000136554	0.0185079	0.0368891	MetOH - Fresh
COP1	G2_M_NPCs	17.1298	1.82446	0.47948	3.80508	0.000141758	0.0185508	0.0370936	MetOH - Fresh
NES	G2_M_NPCs	98.4508	-1.59716	0.42165	-3.78789	0.00015193	0.0192192	0.0389603	MetOH - Fresh
PSMC1	G2_M_NPCs	31.9721	-1.66545	0.441016	-3.77638	0.000159123	0.0194797	0.0406017	MetOH - Fresh
NDUFA3	G2_M_NPCs	41.4522	-1.2696	0.337842	-3.75798	0.000171291	0.0196985	0.0418335	MetOH - Fresh
DBI	G2_M_NPCs	56.6125	-1.79567	0.477783	-3.75834	0.000171045	0.0196985	0.0418335	MetOH - Fresh
ACTB	G2_M_NPCs	243.077	-1.2621	0.338267	-3.73106	0.000190672	0.0206743	0.044578	MetOH - Fresh
COX5B	G2_M_NPCs	45.2248	-1.38777	0.371534	-3.73525	0.000187532	0.0206743	0.0443224	MetOH - Fresh
ZFPM2	G2_M_NPCs	61.3869	1.65169	0.446341	3.70051	0.000215163	0.0226818	0.0472497	MetOH - Fresh
SNRPD1	G2_M_NPCs	89.6366	-1.12339	0.306194	-3.66887	0.000243627	0.0243306	0.0505866	MetOH - Fresh
PRKDC	G2_M_NPCs	45.1337	-1.16209	0.316276	-3.67431	0.000238497	0.0243306	0.0501303	MetOH - Fresh
WWC1	G2_M_NPCs	12.3331	2.11868	0.584302	3.62601	0.000287833	0.027207	0.0555783	MetOH - Fresh
HNRNPD	G2_M_NPCs	198.068	-0.974309	0.269103	-3.62059	0.000293936	0.027207	0.0558338	MetOH - Fresh
SERF2	G2_M_NPCs	153.04	-1.21777	0.335525	-3.62944	0.000284031	0.027207	0.0551785	MetOH - Fresh
DNAJA1	G2_M_NPCs	134.141	-0.879304	0.243563	-3.61018	0.00030599	0.0276484	0.0574518	MetOH - Fresh
IGFBP2	G2_M_NPCs	55.1031	1.48979	0.415326	3.58703	0.000334467	0.0295186	0.0595618	MetOH - Fresh
MIR181A1HG	G2_M_NPCs	13.6224	2.63998	0.750093	3.51954	0.000432304	0.0349062	0.0685715	MetOH - Fresh
MIB1	G2_M_NPCs	40.5774	1.19066	0.337958	3.52311	0.000426518	0.0349062	0.0683589	MetOH - Fresh
DNAJC8	G2_M_NPCs	60.3458	-1.09012	0.308999	-3.5279	0.000418876	0.0349062	0.0676922	MetOH - Fresh
SNRPD2	G2_M_NPCs	137.427	-1.15946	0.328821	-3.52612	0.000421694	0.0349062	0.0677976	MetOH - Fresh
PSMB3	G2_M_NPCs	35.2355	-1.26085	0.35927	-3.50948	0.000448982	0.0353044	0.0689429	MetOH - Fresh
BZW1	G2_M_NPCs	38.0898	-1.30008	0.370874	-3.50545	0.000455841	0.0353044	0.0695251	MetOH - Fresh
UQCRQ	G2_M_NPCs	85.4241	-1.08815	0.312655	-3.48034	0.00050078	0.037761	0.0719781	MetOH - Fresh
HMGN2	G2_M_NPCs	333.506	-1.29365	0.372083	-3.47679	0.00050746	0.037761	0.0720838	MetOH - Fresh
CBX5	G2_M_NPCs	107.455	-0.852926	0.247229	-3.44995	0.000560698	0.0409202	0.0757972	MetOH - Fresh
BACH2	G2_M_NPCs	25.7645	2.10569	0.620453	3.39379	0.00068932	0.0451029	0.0834206	MetOH - Fresh
GLCCI1	G2_M_NPCs	27.6358	1.60675	0.470897	3.4121	0.000644646	0.0451029	0.0812333	MetOH - Fresh
YBX1	G2_M_NPCs	403.529	-0.970164	0.284875	-3.40558	0.00066024	0.0451029	0.0812419	MetOH - Fresh
SUPT16H	G2_M_NPCs	63.5003	-0.988639	0.290169	-3.40712	0.000656521	0.0451029	0.0812419	MetOH - Fresh
UQCR10	G2_M_NPCs	75.6595	-1.0115	0.298022	-3.39403	0.000688712	0.0451029	0.0834206	MetOH - Fresh
ENY2	G2_M_NPCs	61.4087	-1.10502	0.325121	-3.39881	0.000676803	0.0451029	0.0824495	MetOH - Fresh
ATP5PD	G2_M_NPCs	48.2135	-1.23517	0.364556	-3.38815	0.000703661	0.0452609	0.0841227	MetOH - Fresh
ADAMTS6	G2_M_NPCs	11.7754	2.16227	0.640762	3.37453	0.00073942	0.0462788	0.0867795	MetOH - Fresh
VPS13B	G2_M_NPCs	15.9042	2.00627	0.595395	3.36965	0.000752646	0.0462788	0.0879292	MetOH - Fresh
ZNF90	G2_M_NPCs	12.732	-1.82247	0.541049	-3.3684	0.000756071	0.0462788	0.0880835	MetOH - Fresh
MIF	G2_M_NPCs	28.9137	-5.38447	1.60429	-3.3563	0.000789933	0.047584	0.0885949	MetOH - Fresh
APOLD1	G2_M_NPCs	54.2722	1.02667	0.307779	3.33575	0.000850704	0.049668	0.0930279	MetOH - Fresh
FABP5	G2_M_NPCs	20.4391	-1.55865	0.467225	-3.33598	0.000850002	0.049668	0.0930279	MetOH - Fresh
DACH1	Intermediate_progenitors	30.1645	2.00033	0.458197	4.36566	1.26741e-05	0.00576674	0.00876669	MetOH - Fresh
PPIA	Intermediate_progenitors	19.4747	-1.77775	0.454309	-3.91309	9.11227e-05	0.0207304	0.0286712	MetOH - Fresh
MT-CO1	Intermediate_progenitors	206.477	-1.3357	0.368602	-3.62369	0.000290424	0.0368427	0.0555783	MetOH - Fresh
SRP14	Intermediate_progenitors	47.7813	-1.38449	0.385071	-3.5954	0.000323892	0.0368427	0.0584342	MetOH - Fresh
MT-ND4L	NPCs	21.8923	-2.29754	0.52807	-4.35082	1.35632e-05	0.0361323	0.0088091	MetOH - Fresh
MBD5	RP_NPCs	15.1543	2.83554	0.628973	4.5082	6.53791e-06	0.0114512	0.00559685	MetOH - Fresh
CYP51A1	RP_NPCs	6.52389	-3.33844	0.72244	-4.62107	3.81771e-06	0.0114512	0.00430591	MetOH - Fresh
H3F3A	RP_NPCs	14.9289	-2.46569	0.588346	-4.19089	2.77868e-05	0.0324457	0.0133187	MetOH - Fresh
MED13L	RP_NPCs	17.4588	2.45629	0.607752	4.0416	5.30872e-05	0.0464911	0.0215436	MetOH - Fresh
TMA7	S_NPCs	91.8221	-1.70932	0.353123	-4.84059	1.29454e-06	0.00109078	0.00217199	MetOH - Fresh
PHPT1	S_NPCs	65.4284	-1.80216	0.374698	-4.80962	1.51217e-06	0.00109078	0.00221584	MetOH - Fresh
MT-ND4L	S_NPCs	48.9517	-2.06782	0.427686	-4.8349	1.33211e-06	0.00109078	0.00217199	MetOH - Fresh
MT-CO1	S_NPCs	560.864	-1.62293	0.343994	-4.71791	2.3828e-06	0.00128909	0.00305516	MetOH - Fresh
PPIA	S_NPCs	109.054	-1.45879	0.321614	-4.53584	5.73736e-06	0.00248313	0.00530716	MetOH - Fresh
PLCB1	S_NPCs	31.8002	2.31599	0.523084	4.42756	9.5306e-06	0.00343737	0.007406	MetOH - Fresh
ZFPM2	S_NPCs	45.8203	1.79768	0.410253	4.38187	1.17663e-05	0.00363746	0.00849939	MetOH - Fresh
H3F3A	S_NPCs	29.9804	-1.79431	0.417839	-4.29425	1.75286e-05	0.00474148	0.0103332	MetOH - Fresh
YBX1	S_NPCs	350.167	-1.15804	0.274581	-4.21747	2.47055e-05	0.00594029	0.0128409	MetOH - Fresh
KCNT2	S_NPCs	18.5633	2.62218	0.636257	4.12126	3.76809e-05	0.00688336	0.0172548	MetOH - Fresh
HMGN2	S_NPCs	236.614	-1.52697	0.370778	-4.11829	3.81702e-05	0.00688336	0.0173242	MetOH - Fresh
SNRPG	S_NPCs	59.1926	-1.67853	0.405833	-4.136	3.53419e-05	0.00688336	0.016478	MetOH - Fresh
BACH2	S_NPCs	20.8926	2.34825	0.581184	4.04046	5.33476e-05	0.00888032	0.0215436	MetOH - Fresh
BZW1	S_NPCs	34.7292	-1.57973	0.403369	-3.91633	8.99063e-05	0.0138969	0.0286246	MetOH - Fresh
GSTP1	S_NPCs	148.066	-1.27086	0.325933	-3.89914	9.65346e-05	0.0139267	0.0292511	MetOH - Fresh
MBD5	S_NPCs	18.0994	2.29438	0.597698	3.8387	0.000123689	0.0163896	0.0346646	MetOH - Fresh
BAZ2B	S_NPCs	35.3028	1.68054	0.438919	3.82883	0.000128754	0.0163896	0.0356941	MetOH - Fresh
HDAC9	S_NPCs	31.8509	2.19775	0.576211	3.81413	0.000136661	0.0164297	0.0368891	MetOH - Fresh
FOXG1	S_NPCs	23.0074	2.80041	0.744529	3.76132	0.000169021	0.018288	0.0418335	MetOH - Fresh
AC010894.3	S_NPCs	23.4172	-1.87758	0.49897	-3.7629	0.000167952	0.018288	0.0418335	MetOH - Fresh
GPHN	S_NPCs	23.9781	1.82827	0.490403	3.72811	0.000192923	0.0198802	0.044578	MetOH - Fresh
TMEM131	S_NPCs	15.9038	2.12319	0.575191	3.69128	0.000223131	0.020119	0.0476822	MetOH - Fresh
RFX2	S_NPCs	48.0873	1.78544	0.482683	3.699	0.000216451	0.020119	0.0472497	MetOH - Fresh
ATP5ME	S_NPCs	87.5121	-1.46509	0.396125	-3.69857	0.00021682	0.020119	0.0472497	MetOH - Fresh
CHST11	S_NPCs	32.6553	1.77674	0.485691	3.65818	0.000254016	0.0203589	0.0514304	MetOH - Fresh
FOXP1	S_NPCs	21.1486	1.73161	0.472287	3.66644	0.000245955	0.0203589	0.0506598	MetOH - Fresh
MIF	S_NPCs	28.3702	-4.85922	1.32436	-3.66911	0.0002434	0.0203589	0.0505866	MetOH - Fresh
B3GAT2	S_NPCs	19.6221	5.16672	1.42273	3.63154	0.000281733	0.0210231	0.0549401	MetOH - Fresh
MEIS2	S_NPCs	19.6861	2.19615	0.604582	3.6325	0.000280687	0.0210231	0.0549401	MetOH - Fresh
ITFG1	S_NPCs	19.7435	2.0654	0.570417	3.62086	0.000293628	0.0211804	0.0558338	MetOH - Fresh
MT-ND5	S_NPCs	124.676	-1.30981	0.36463	-3.59217	0.000327937	0.0228921	0.0588074	MetOH - Fresh
PHLPP1	S_NPCs	18.5711	2.08519	0.59968	3.47718	0.000506725	0.0303524	0.0720838	MetOH - Fresh
SSBP2	S_NPCs	33.8692	1.85553	0.536285	3.45998	0.000540223	0.0303524	0.0748823	MetOH - Fresh
CEP112	S_NPCs	20.5816	1.78774	0.515986	3.46471	0.000530798	0.0303524	0.0741773	MetOH - Fresh
GAPDH	S_NPCs	359.033	-0.938486	0.272042	-3.44978	0.000561043	0.0303524	0.0757972	MetOH - Fresh
MT-ATP8	S_NPCs	86.846	-1.21708	0.352656	-3.45119	0.000558118	0.0303524	0.0757972	MetOH - Fresh
TPM3	S_NPCs	62.8996	-1.22134	0.350207	-3.48748	0.000487595	0.0303524	0.0707768	MetOH - Fresh
SELENOH	S_NPCs	35.3449	-1.35684	0.392942	-3.45303	0.000554335	0.0303524	0.0757972	MetOH - Fresh
HNRNPM	S_NPCs	109.436	-1.47763	0.424756	-3.47878	0.000503707	0.0303524	0.0719781	MetOH - Fresh
NES	S_NPCs	76.6688	-1.56752	0.454143	-3.45161	0.000557248	0.0303524	0.0757972	MetOH - Fresh
DACH1	S_NPCs	61.4366	1.94052	0.563997	3.44065	0.000580328	0.03063	0.0772013	MetOH - Fresh
MATR3	S_NPCs	165.952	-1.06305	0.31039	-3.4249	0.000615028	0.0316886	0.0792536	MetOH - Fresh
SPCS2	S_NPCs	28.7266	-1.29936	0.382963	-3.39292	0.000691524	0.0348014	0.0834499	MetOH - Fresh
RFX7	S_NPCs	16.5736	1.95367	0.579149	3.37334	0.000742621	0.0365235	0.0869562	MetOH - Fresh
SLIRP	S_NPCs	64.6364	-1.26071	0.37474	-3.36423	0.000767584	0.0369123	0.0881357	MetOH - Fresh
GPC6	S_NPCs	27.3065	1.70044	0.512804	3.31597	0.000913271	0.0429635	0.0967043	MetOH - Fresh
MT-ND6	S_NPCs	26.0234	-1.48344	0.450498	-3.29289	0.000991632	0.0456573	0.0999565	MetOH - Fresh
ACTB	S_NPCs	187.89	-1.22434	0.373098	-3.28155	0.00103237	0.0465426	0.102793	MetOH - Fresh
SYT1	S_NPCs	34.6914	1.69662	0.518274	3.27361	0.00106184	0.0468941	0.10373	MetOH - Fresh
LINC01609	Astroglial_precursors_1	86.5852	6.82022	0.952824	7.1579	8.19205e-13	2.88852e-09	1.44878e-09	VivoPhix - Fresh
AC114316.2	Astroglial_precursors_1	34.3269	5.04655	0.953745	5.29129	1.21454e-07	0.000207345	4.07125e-05	VivoPhix - Fresh
INO80D	Astroglial_precursors_1	35.7219	3.38985	0.649071	5.22262	1.76414e-07	0.000207345	5.55877e-05	VivoPhix - Fresh
MT-ND5	Astroglial_precursors_1	69.6701	-2.65876	0.545297	-4.87581	1.08361e-06	0.000955203	0.000244824	VivoPhix - Fresh
YBX1	Astroglial_precursors_1	100.719	-2.546	0.547776	-4.64788	3.35358e-06	0.00236494	0.000618687	VivoPhix - Fresh
SLC26A3	Astroglial_precursors_1	15.8304	4.85059	1.05704	4.58883	4.45736e-06	0.00261944	0.000772312	VivoPhix - Fresh
MT-ND4L	Astroglial_precursors_1	23.8311	-3.03301	0.672562	-4.50964	6.49377e-06	0.003271	0.0010292	VivoPhix - Fresh
SLC30A10	Astroglial_precursors_1	7.81676	7.06718	1.66973	4.23254	2.31069e-05	0.00844683	0.00268165	VivoPhix - Fresh
PPM1H	Astroglial_precursors_1	14.7963	7.00185	1.66596	4.2029	2.63514e-05	0.00844683	0.00290019	VivoPhix - Fresh
MT-CO1	Astroglial_precursors_1	259.542	-2.26218	0.534206	-4.23466	2.28895e-05	0.00844683	0.00268165	VivoPhix - Fresh
AC114947.2	Astroglial_precursors_1	12.2869	-6.79087	1.60892	-4.22078	2.43463e-05	0.00844683	0.00275947	VivoPhix - Fresh
AL139022.1	Astroglial_precursors_1	7.73439	6.71745	1.65843	4.0505	5.11084e-05	0.0150174	0.00461478	VivoPhix - Fresh
CHST11	Astroglial_precursors_1	18.6586	3.86474	0.963118	4.01273	6.00193e-05	0.0151163	0.00527995	VivoPhix - Fresh
RBFOX1	Astroglial_precursors_1	58.592	2.48112	0.617166	4.02018	5.81548e-05	0.0151163	0.00514239	VivoPhix - Fresh
LINGO1	Astroglial_precursors_1	5.0119	6.79349	1.73303	3.92001	8.85449e-05	0.0183653	0.00683916	VivoPhix - Fresh
RASGEF1B	Astroglial_precursors_1	12.81	3.45449	0.877464	3.9369	8.25402e-05	0.0183653	0.00652271	VivoPhix - Fresh
EEF1A1	Astroglial_precursors_1	114.202	-2.81955	0.716944	-3.93274	8.3984e-05	0.0183653	0.00660627	VivoPhix - Fresh
CSMD1	Astroglial_precursors_1	16.3966	4.1311	1.06344	3.88466	0.000102472	0.0200731	0.00750784	VivoPhix - Fresh
TMSB4X	Astroglial_precursors_1	229.093	-2.3751	0.62095	-3.82495	0.000130798	0.0242733	0.00904074	VivoPhix - Fresh
LUZP2	Astroglial_precursors_1	71.6621	7.51791	2.01002	3.74021	0.000183864	0.0294683	0.0113103	VivoPhix - Fresh
FTH1	Astroglial_precursors_1	56.9774	-2.38721	0.634941	-3.75974	0.000170091	0.0294683	0.010783	VivoPhix - Fresh
Z99774.1	Astroglial_precursors_1	11.3957	-5.58697	1.49331	-3.74133	0.000183049	0.0294683	0.0113103	VivoPhix - Fresh
AC023469.1	Astroglial_precursors_1	9.18618	6.22214	1.67703	3.71021	0.000207085	0.0317471	0.0122359	VivoPhix - Fresh
ZFPM2	Astroglial_precursors_1	29.7081	2.6375	0.714237	3.69275	0.000221845	0.0325928	0.0127697	VivoPhix - Fresh
IL3RA	Astroglial_precursors_1	5.52483	-6.09522	1.65538	-3.68206	0.00023136	0.0326311	0.0131114	VivoPhix - Fresh
ELOVL6	Astroglial_precursors_1	20.9867	-2.66632	0.735255	-3.62639	0.000287414	0.0389778	0.0150937	VivoPhix - Fresh
PARP1	Astroglial_precursors_1	21.9624	-2.37778	0.663409	-3.58418	0.000338133	0.0441577	0.016707	VivoPhix - Fresh
B4GALNT4	Astroglial_precursors_1	7.81674	6.1284	1.72196	3.55896	0.000372332	0.0468872	0.0175836	VivoPhix - Fresh
DST	Astroglial_precursors_1	50.9713	2.67036	0.752685	3.54778	0.000388494	0.0472356	0.0180969	VivoPhix - Fresh
CYP51A1	Astroglial_precursors_1	3.34204	-6.3068	1.78243	-3.53831	0.000402701	0.0473308	0.0185123	VivoPhix - Fresh
RBFOX1	Astroglial_precusors_2	163.601	3.59678	0.370929	9.69666	3.11538e-22	1.90537e-18	7.98893e-18	VivoPhix - Fresh
INO80D	Astroglial_precusors_2	148.85	3.76935	0.446811	8.43611	3.28061e-17	1.00321e-13	1.52957e-13	VivoPhix - Fresh
RASGEF1B	Astroglial_precusors_2	56.6312	4.39287	0.623008	7.05106	1.77556e-12	3.61978e-09	2.84573e-09	VivoPhix - Fresh
SLC26A3	Astroglial_precusors_2	54.5675	4.41134	0.6422	6.86912	6.46014e-12	9.87755e-09	9.46631e-09	VivoPhix - Fresh
ZFPM2	Astroglial_precusors_2	80.4358	4.52885	0.663098	6.82983	8.50147e-12	1.0399e-08	1.21115e-08	VivoPhix - Fresh
LUZP2	Astroglial_precusors_2	153.04	10.5192	1.55366	6.77059	1.28259e-11	1.30739e-08	1.73106e-08	VivoPhix - Fresh
CSMD1	Astroglial_precusors_2	36.7604	5.56049	0.859834	6.46693	1.00014e-10	8.73837e-08	1.04682e-07	VivoPhix - Fresh
LINC01609	Astroglial_precusors_2	248.535	7.46126	1.24792	5.97896	2.24569e-09	1.18147e-06	1.42191e-06	VivoPhix - Fresh
JUND	Astroglial_precusors_2	32.3633	3.49688	0.585371	5.97378	2.31813e-09	1.18147e-06	1.44988e-06	VivoPhix - Fresh
CHST11	Astroglial_precusors_2	61.3495	3.19601	0.531404	6.01428	1.80691e-09	1.18147e-06	1.25201e-06	VivoPhix - Fresh
RFX2	Astroglial_precusors_2	89.0924	3.05551	0.506354	6.03432	1.59629e-09	1.18147e-06	1.13707e-06	VivoPhix - Fresh
FTH1	Astroglial_precusors_2	571.555	-2.38679	0.399077	-5.98077	2.22079e-09	1.18147e-06	1.42191e-06	VivoPhix - Fresh
MT-ND4L	Astroglial_precusors_2	84.0565	-3.53234	0.613858	-5.75433	8.6987e-09	4.0924e-06	4.50637e-06	VivoPhix - Fresh
AC023469.1	Astroglial_precusors_2	33.931	6.0742	1.05851	5.73843	9.55594e-09	4.17458e-06	4.82065e-06	VivoPhix - Fresh
YBX1	Astroglial_precusors_2	403.996	-2.37205	0.423292	-5.6038	2.09705e-08	8.55035e-06	9.27165e-06	VivoPhix - Fresh
AC114316.2	Astroglial_precusors_2	96.3519	6.2777	1.14735	5.47147	4.46328e-08	1.70609e-05	1.78835e-05	VivoPhix - Fresh
LRRTM4	Astroglial_precusors_2	38.7182	4.20043	0.773226	5.43235	5.5617e-08	1.79028e-05	2.12868e-05	VivoPhix - Fresh
SLC30A10	Astroglial_precusors_2	26.8989	4.1485	0.763647	5.43249	5.55744e-08	1.79028e-05	2.12868e-05	VivoPhix - Fresh
PDIA3	Astroglial_precusors_2	202.941	-2.22253	0.408225	-5.44439	5.19832e-08	1.79028e-05	2.05082e-05	VivoPhix - Fresh
AL139022.1	Astroglial_precusors_2	31.2645	4.06202	0.750897	5.40955	6.31817e-08	1.9321e-05	2.4003e-05	VivoPhix - Fresh
BCOR	Astroglial_precusors_2	19.0928	4.78485	0.896011	5.34017	9.28602e-08	2.69156e-05	3.30731e-05	VivoPhix - Fresh
ERBB4	Astroglial_precusors_2	106.303	2.6921	0.504839	5.3326	9.68187e-08	2.69156e-05	3.38476e-05	VivoPhix - Fresh
NES	Astroglial_precusors_2	178.222	-2.40668	0.452274	-5.32129	1.03036e-07	2.73986e-05	3.57054e-05	VivoPhix - Fresh
IFITM3	Astroglial_precusors_2	172.357	-3.21433	0.610476	-5.26529	1.3997e-07	3.56691e-05	4.61707e-05	VivoPhix - Fresh
UBE2L3	Astroglial_precusors_2	46.4993	-3.08207	0.592843	-5.19879	2.00592e-07	4.90727e-05	6.23499e-05	VivoPhix - Fresh
MT-CO1	Astroglial_precusors_2	1078.69	-2.14355	0.419142	-5.11415	3.15157e-07	7.41346e-05	9.18378e-05	VivoPhix - Fresh
COX5B	Astroglial_precusors_2	80.2637	-2.06798	0.405021	-5.10585	3.29305e-07	7.45938e-05	9.48103e-05	VivoPhix - Fresh
FGFR3	Astroglial_precusors_2	24.8157	4.34803	0.867373	5.01287	5.3624e-07	0.00011713	0.000141037	VivoPhix - Fresh
TRIM28	Astroglial_precusors_2	17.4459	4.19531	0.853538	4.9152	8.86906e-07	0.00018434	0.000212555	VivoPhix - Fresh
SDK1	Astroglial_precusors_2	34.6329	2.86783	0.583911	4.91141	9.04219e-07	0.00018434	0.000213918	VivoPhix - Fresh
EEF1A1	Astroglial_precusors_2	606.7	-2.32168	0.473763	-4.90051	9.55887e-07	0.000188587	0.000220946	VivoPhix - Fresh
HADHA	Astroglial_precusors_2	63.8308	-2.17489	0.445559	-4.88127	1.05407e-06	0.000201459	0.000241339	VivoPhix - Fresh
DYNLL1	Astroglial_precusors_2	115.691	-2.14334	0.440166	-4.86938	1.11951e-06	0.000207482	0.000250726	VivoPhix - Fresh
LPP	Astroglial_precusors_2	49.8297	2.05145	0.425016	4.82675	1.3878e-06	0.00024964	0.000305476	VivoPhix - Fresh
ZFY	Astroglial_precusors_2	29.4086	2.97096	0.621858	4.77756	1.77434e-06	0.000299133	0.000376035	VivoPhix - Fresh
ADGRL3	Astroglial_precusors_2	87.0315	2.93089	0.61398	4.77359	1.80967e-06	0.000299133	0.000380379	VivoPhix - Fresh
PPDPF	Astroglial_precusors_2	197.122	-1.66856	0.349063	-4.78012	1.75194e-06	0.000299133	0.000374383	VivoPhix - Fresh
AC114947.2	Astroglial_precusors_2	26.1488	-4.30567	0.915998	-4.70052	2.59498e-06	0.000417655	0.000517855	VivoPhix - Fresh
AC021351.1	Astroglial_precusors_2	18.5582	4.81815	1.02743	4.68952	2.73851e-06	0.000429454	0.000538401	VivoPhix - Fresh
TPM4	Astroglial_precusors_2	80.5047	-2.19319	0.473709	-4.62984	3.65955e-06	0.000559544	0.000663205	VivoPhix - Fresh
NRXN3	Astroglial_precusors_2	37.1226	3.80835	0.8267	4.60669	4.09137e-06	0.000610313	0.000728591	VivoPhix - Fresh
CYP51A1	Astroglial_precusors_2	12.4488	-6.1129	1.32967	-4.5973	4.27992e-06	0.000623237	0.000748345	VivoPhix - Fresh
PPM1H	Astroglial_precusors_2	34.614	6.21515	1.35918	4.57272	4.81433e-06	0.000667147	0.000823041	VivoPhix - Fresh
AC018541.1	Astroglial_precusors_2	14.8046	5.59142	1.22387	4.56865	4.9087e-06	0.000667147	0.000833618	VivoPhix - Fresh
GTF2F1	Astroglial_precusors_2	44.0611	-2.53118	0.553817	-4.57043	4.86724e-06	0.000667147	0.000829322	VivoPhix - Fresh
AC244453.1	Astroglial_precusors_2	15.6489	7.01521	1.53887	4.55868	5.14757e-06	0.000684403	0.000862756	VivoPhix - Fresh
MT-ND5	Astroglial_precusors_2	238.964	-2.18787	0.480891	-4.54961	5.37456e-06	0.000699379	0.000881825	VivoPhix - Fresh
AC104123.1	Astroglial_precusors_2	14.6058	6.74836	1.49151	4.52451	6.05365e-06	0.000771336	0.000982561	VivoPhix - Fresh
DNPH1	Astroglial_precusors_2	34.5042	-3.06632	0.681468	-4.49958	6.80891e-06	0.000849863	0.00107449	VivoPhix - Fresh
YWHAE	Astroglial_precusors_2	276.238	-1.41322	0.318033	-4.44362	8.84574e-06	0.00108201	0.00133518	VivoPhix - Fresh
CSNK1E	Astroglial_precusors_2	23.1377	2.57529	0.586325	4.39226	1.1218e-05	0.00134528	0.00159816	VivoPhix - Fresh
DPP10	Astroglial_precusors_2	41.8754	2.71576	0.625965	4.33852	1.43447e-05	0.00167873	0.00193097	VivoPhix - Fresh
PTPRD	Astroglial_precusors_2	48.7978	2.51983	0.58129	4.33489	1.45832e-05	0.00167873	0.00194773	VivoPhix - Fresh
ZIC2	Astroglial_precusors_2	31.3159	2.48623	0.574014	4.33132	1.4822e-05	0.00167873	0.00195937	VivoPhix - Fresh
ARL3	Astroglial_precusors_2	93.3448	-1.75631	0.406502	-4.32054	1.55644e-05	0.00173077	0.00202602	VivoPhix - Fresh
ANKRD36C	Astroglial_precusors_2	34.497	2.13556	0.495374	4.31101	1.62507e-05	0.00177481	0.00208885	VivoPhix - Fresh
EXTL3	Astroglial_precusors_2	19.5658	3.37489	0.784734	4.30068	1.70275e-05	0.00182702	0.00217236	VivoPhix - Fresh
NUDC	Astroglial_precusors_2	64.2202	-1.89203	0.440916	-4.29113	1.77765e-05	0.0018745	0.00224433	VivoPhix - Fresh
PHLPP1	Astroglial_precusors_2	33.0833	2.71783	0.6354	4.27735	1.89128e-05	0.00192785	0.00233169	VivoPhix - Fresh
RAPGEF2	Astroglial_precusors_2	35.5959	2.10142	0.491105	4.27896	1.87766e-05	0.00192785	0.00232348	VivoPhix - Fresh
NR2F2	Astroglial_precusors_2	48.4666	1.85716	0.435004	4.26931	1.96082e-05	0.00196597	0.00240012	VivoPhix - Fresh
FDPS	Astroglial_precusors_2	111.944	-2.51657	0.591647	-4.2535	2.10456e-05	0.00207605	0.00252188	VivoPhix - Fresh
GPC4	Astroglial_precusors_2	31.1309	2.64338	0.622538	4.24613	2.17492e-05	0.0021114	0.00258806	VivoPhix - Fresh
PHPT1	Astroglial_precusors_2	107.639	-1.7956	0.423715	-4.23775	2.2577e-05	0.00215752	0.00266799	VivoPhix - Fresh
PON2	Astroglial_precusors_2	72.5789	-1.99147	0.476095	-4.18292	2.87783e-05	0.00270782	0.00310797	VivoPhix - Fresh
LINGO1	Astroglial_precusors_2	14.7366	3.76385	0.902879	4.16871	3.06323e-05	0.00271518	0.00322596	VivoPhix - Fresh
EXT1	Astroglial_precusors_2	32.6832	2.43688	0.584188	4.1714	3.02734e-05	0.00271518	0.00322123	VivoPhix - Fresh
ZSWIM6	Astroglial_precusors_2	25.6075	2.31458	0.555128	4.16945	3.05329e-05	0.00271518	0.00322459	VivoPhix - Fresh
SRP14	Astroglial_precusors_2	262.452	-1.74277	0.417112	-4.17819	2.93832e-05	0.00271518	0.00315267	VivoPhix - Fresh
INPP4B	Astroglial_precusors_2	14.6537	4.35573	1.04845	4.15447	3.26048e-05	0.0027696	0.0033646	VivoPhix - Fresh
SLC44A5	Astroglial_precusors_2	26.5018	2.89559	0.696921	4.15483	3.25525e-05	0.0027696	0.0033646	VivoPhix - Fresh
SERF2	Astroglial_precusors_2	300.482	-1.78387	0.429208	-4.1562	3.23586e-05	0.0027696	0.0033646	VivoPhix - Fresh
MAP1LC3B	Astroglial_precusors_2	46.3786	-2.05374	0.495637	-4.14364	3.41835e-05	0.00286392	0.00348542	VivoPhix - Fresh
PCNX1	Astroglial_precusors_2	22.0942	2.77415	0.670649	4.13651	3.52624e-05	0.00287553	0.00354676	VivoPhix - Fresh
PDAP1	Astroglial_precusors_2	58.0525	-1.67409	0.404685	-4.13676	3.52239e-05	0.00287553	0.00354676	VivoPhix - Fresh
ERGIC3	Astroglial_precusors_2	49.8995	-2.15593	0.522813	-4.12372	3.7281e-05	0.00300014	0.00364196	VivoPhix - Fresh
SOX11	Astroglial_precusors_2	62.8653	1.93825	0.471757	4.10857	3.9812e-05	0.00316221	0.00383805	VivoPhix - Fresh
GRIP1	Astroglial_precusors_2	24.0047	3.52371	0.860697	4.09401	4.23973e-05	0.00332439	0.0040342	VivoPhix - Fresh
TRIO	Astroglial_precusors_2	28.7021	2.27497	0.55662	4.08712	4.36767e-05	0.00333908	0.00411773	VivoPhix - Fresh
COX6A1	Astroglial_precusors_2	122.084	-1.98889	0.486504	-4.08812	4.34875e-05	0.00333908	0.00410745	VivoPhix - Fresh
ITGAV	Astroglial_precusors_2	19.5941	2.87211	0.704032	4.07952	4.51289e-05	0.00340751	0.00419705	VivoPhix - Fresh
LINC00894	Astroglial_precusors_2	15.9875	3.03093	0.74661	4.0596	4.91576e-05	0.00366644	0.00446221	VivoPhix - Fresh
PSMB5	Astroglial_precusors_2	57.6591	-1.98472	0.489748	-4.05253	5.06659e-05	0.0037334	0.00458289	VivoPhix - Fresh
AL591368.1	Astroglial_precusors_2	10.9375	6.35941	1.57273	4.04354	5.26504e-05	0.00383345	0.00473734	VivoPhix - Fresh
HERC1	Astroglial_precusors_2	21.3739	2.62032	0.650054	4.03092	5.55596e-05	0.00398591	0.00496426	VivoPhix - Fresh
SPCS2	Astroglial_precusors_2	47.2859	-2.28403	0.566918	-4.02886	5.60478e-05	0.00398591	0.00499049	VivoPhix - Fresh
HMGN2	Astroglial_precusors_2	166.322	-2.1217	0.528321	-4.01593	5.92124e-05	0.00416256	0.0052269	VivoPhix - Fresh
CALM1	Astroglial_precusors_2	298.953	-1.61617	0.404051	-3.99992	6.33633e-05	0.00440375	0.00548938	VivoPhix - Fresh
FAU	Astroglial_precusors_2	245.154	-1.26847	0.31811	-3.98752	6.67668e-05	0.0044761	0.00566932	VivoPhix - Fresh
CBX1	Astroglial_precusors_2	85.1454	-1.45734	0.365659	-3.98552	6.73317e-05	0.0044761	0.00570784	VivoPhix - Fresh
ANXA2	Astroglial_precusors_2	134.734	-2.0023	0.501785	-3.99036	6.5973e-05	0.0044761	0.00563926	VivoPhix - Fresh
IFITM2	Astroglial_precusors_2	41.4408	-2.43763	0.610639	-3.99194	6.55352e-05	0.0044761	0.00562999	VivoPhix - Fresh
TPM3	Astroglial_precusors_2	104.085	-1.979	0.497401	-3.97868	6.93e-05	0.0045574	0.0058075	VivoPhix - Fresh
LRBA	Astroglial_precusors_2	19.992	2.8195	0.710383	3.96898	7.21816e-05	0.00469641	0.00599025	VivoPhix - Fresh
SH3BGRL3	Astroglial_precusors_2	54.7792	-2.26766	0.571912	-3.96504	7.33834e-05	0.00472434	0.00603839	VivoPhix - Fresh
DYNC2H1	Astroglial_precusors_2	26.6978	2.0999	0.530624	3.95741	7.57661e-05	0.00482693	0.00617196	VivoPhix - Fresh
NDUFA3	Astroglial_precusors_2	83.8079	-1.46872	0.371443	-3.95409	7.6826e-05	0.004844	0.00624433	VivoPhix - Fresh
CHRM2	Astroglial_precusors_2	10.7794	6.44188	1.63364	3.94328	8.03761e-05	0.00501613	0.00642416	VivoPhix - Fresh
GLO1	Astroglial_precusors_2	113.456	-1.58745	0.402943	-3.93964	8.1605e-05	0.00504138	0.00647876	VivoPhix - Fresh
MED14	Astroglial_precusors_2	13.1606	3.55592	0.903936	3.93382	8.36063e-05	0.00504942	0.00658666	VivoPhix - Fresh
PUM1	Astroglial_precusors_2	50.1992	1.82249	0.463483	3.93216	8.41851e-05	0.00504942	0.00661013	VivoPhix - Fresh
ARPC2	Astroglial_precusors_2	103.833	-1.66007	0.422428	-3.92984	8.50029e-05	0.00504942	0.00663824	VivoPhix - Fresh
SEC61B	Astroglial_precusors_2	93.1853	-2.05174	0.522107	-3.92974	8.50376e-05	0.00504942	0.00663824	VivoPhix - Fresh
CHMP4B	Astroglial_precusors_2	48.3578	-1.7063	0.435168	-3.92101	8.8179e-05	0.0051856	0.00682117	VivoPhix - Fresh
OST4	Astroglial_precusors_2	138.271	-1.67488	0.427678	-3.91622	8.99468e-05	0.00523919	0.0069162	VivoPhix - Fresh
TCF4	Astroglial_precusors_2	56.7799	2.19997	0.562832	3.90876	9.27716e-05	0.00535274	0.00704885	VivoPhix - Fresh
VPS13B	Astroglial_precusors_2	19.976	3.59763	0.92111	3.90575	9.39317e-05	0.00536828	0.00711592	VivoPhix - Fresh
SSBP2	Astroglial_precusors_2	49.8528	2.17638	0.55754	3.90354	9.47962e-05	0.00536828	0.00715349	VivoPhix - Fresh
HDAC9	Astroglial_precusors_2	62.9538	2.92244	0.750654	3.8932	9.8932e-05	0.00555108	0.00733226	VivoPhix - Fresh
TOX4	Astroglial_precusors_2	25.443	-2.29484	0.591405	-3.88032	0.000104321	0.00580025	0.00757834	VivoPhix - Fresh
TBCK	Astroglial_precusors_2	20.8113	2.70005	0.696968	3.874	0.000107065	0.00589918	0.00774476	VivoPhix - Fresh
PUM2	Astroglial_precusors_2	27.901	1.88877	0.48807	3.86987	0.000108892	0.00594626	0.00785475	VivoPhix - Fresh
TENM2	Astroglial_precusors_2	49.746	1.69642	0.438733	3.86663	0.000110348	0.00597245	0.00793746	VivoPhix - Fresh
PTTG1IP	Astroglial_precusors_2	68.2918	-1.57813	0.408443	-3.86376	0.000111653	0.00599007	0.00800886	VivoPhix - Fresh
MED13	Astroglial_precusors_2	22.4294	2.51414	0.651638	3.85819	0.000114229	0.00602265	0.0081255	VivoPhix - Fresh
TCEAL3	Astroglial_precusors_2	41.2007	-1.93097	0.500276	-3.85981	0.000113476	0.00602265	0.0080831	VivoPhix - Fresh
ZFHX3	Astroglial_precusors_2	27.5026	1.98975	0.516321	3.8537	0.000116344	0.0060817	0.00826444	VivoPhix - Fresh
SMARCE1	Astroglial_precusors_2	19.4813	-3.10196	0.805875	-3.84918	0.000118513	0.00614261	0.0083826	VivoPhix - Fresh
SLC27A6	Astroglial_precusors_2	9.86254	5.0132	1.30594	3.83877	0.00012365	0.0063255	0.0086516	VivoPhix - Fresh
COP1	Astroglial_precusors_2	18.4609	2.56774	0.669054	3.83786	0.000124111	0.0063255	0.00867201	VivoPhix - Fresh
NOP10	Astroglial_precusors_2	45.2647	-2.01288	0.524783	-3.83565	0.000125233	0.00632997	0.00873855	VivoPhix - Fresh
DOCK4	Astroglial_precusors_2	12.9917	3.41335	0.891265	3.82979	0.000128255	0.0063773	0.00888894	VivoPhix - Fresh
PARP1	Astroglial_precusors_2	81.7856	-1.92575	0.502604	-3.83154	0.000127345	0.0063773	0.00884982	VivoPhix - Fresh
HNRNPA3	Astroglial_precusors_2	129.005	-1.44441	0.378191	-3.81926	0.000133854	0.00655038	0.00917941	VivoPhix - Fresh
C1QBP	Astroglial_precusors_2	34.6411	-2.55116	0.66798	-3.81921	0.000133878	0.00655038	0.00917941	VivoPhix - Fresh
GOLGA4	Astroglial_precusors_2	84.0205	1.59793	0.418979	3.81386	0.000136811	0.00660541	0.00934305	VivoPhix - Fresh
PLEKHA4	Astroglial_precusors_2	31.6922	-2.08429	0.546595	-3.81323	0.000137163	0.00660541	0.00935461	VivoPhix - Fresh
AGRN	Astroglial_precusors_2	17.8864	2.9219	0.766971	3.80966	0.000139156	0.00664906	0.00941544	VivoPhix - Fresh
UBXN4	Astroglial_precusors_2	118.743	-1.38169	0.363096	-3.8053	0.000141633	0.00671495	0.00952032	VivoPhix - Fresh
WDFY3	Astroglial_precusors_2	23.3892	2.4861	0.654728	3.79716	0.000146366	0.00680469	0.0097363	VivoPhix - Fresh
NPAS3	Astroglial_precusors_2	66.3474	2.16351	0.569528	3.79878	0.000145411	0.00680469	0.0096979	VivoPhix - Fresh
HNRNPDL	Astroglial_precusors_2	202.681	-1.2846	0.338382	-3.79631	0.000146864	0.00680469	0.00975674	VivoPhix - Fresh
CCAR1	Astroglial_precusors_2	57.5199	1.45148	0.383257	3.78722	0.000152344	0.00700553	0.0100343	VivoPhix - Fresh
PSMB6	Astroglial_precusors_2	69.3732	-1.9714	0.521085	-3.78326	0.00015479	0.00706491	0.0101389	VivoPhix - Fresh
NFIA	Astroglial_precusors_2	105.465	1.89467	0.502067	3.77374	0.000160819	0.00728569	0.0104009	VivoPhix - Fresh
TMSB4X	Astroglial_precusors_2	1870.99	-1.92917	0.51182	-3.76925	0.000163742	0.00736356	0.0105104	VivoPhix - Fresh
DYNLT1	Astroglial_precusors_2	76.6505	-1.98699	0.528393	-3.76044	0.000169617	0.00757208	0.0107662	VivoPhix - Fresh
ULK4	Astroglial_precusors_2	16.014	2.71447	0.722833	3.75532	0.000173118	0.0076172	0.0109075	VivoPhix - Fresh
MYO9A	Astroglial_precusors_2	28.8872	2.59962	0.692143	3.75591	0.000172716	0.0076172	0.0108955	VivoPhix - Fresh
AP000311.1	Astroglial_precusors_2	29.4796	2.24973	0.602492	3.73404	0.000188431	0.00819755	0.0114912	VivoPhix - Fresh
MORF4L1	Astroglial_precusors_2	253.726	-1.26582	0.339062	-3.7333	0.000188989	0.00819755	0.0114983	VivoPhix - Fresh
NOTCH1	Astroglial_precusors_2	9.52016	3.69962	0.992382	3.72802	0.00019299	0.00823355	0.011672	VivoPhix - Fresh
FBXL7	Astroglial_precusors_2	42.9718	2.23498	0.599689	3.72689	0.000193857	0.00823355	0.0116832	VivoPhix - Fresh
CA11	Astroglial_precusors_2	23.3105	-2.2876	0.613288	-3.73006	0.000191436	0.00823355	0.0116192	VivoPhix - Fresh
EXOC4	Astroglial_precusors_2	29.7292	2.14785	0.576917	3.72297	0.000196891	0.00830474	0.0118105	VivoPhix - Fresh
PPIA	Astroglial_precusors_2	114.001	-1.95173	0.526005	-3.71048	0.000206864	0.00866561	0.0122359	VivoPhix - Fresh
UHRF2	Astroglial_precusors_2	22.7811	2.39419	0.646425	3.70374	0.000212445	0.00883888	0.012387	VivoPhix - Fresh
ACTB	Astroglial_precusors_2	306.333	-1.74532	0.47236	-3.69489	0.000219978	0.00909045	0.0126764	VivoPhix - Fresh
FKBP2	Astroglial_precusors_2	29.5278	-2.21677	0.600869	-3.68927	0.000224896	0.00923131	0.0129036	VivoPhix - Fresh
Z99774.1	Astroglial_precusors_2	9.83866	-5.83327	1.58287	-3.68525	0.000228475	0.00931567	0.0130342	VivoPhix - Fresh
STPG2	Astroglial_precusors_2	11.9817	3.20794	0.8716	3.68052	0.000232758	0.00942747	0.0131615	VivoPhix - Fresh
TIAM1	Astroglial_precusors_2	18.6047	2.81101	0.764517	3.67684	0.000236142	0.0094395	0.0132942	VivoPhix - Fresh
G6PC3	Astroglial_precusors_2	17.7734	-2.99131	0.813275	-3.6781	0.000234976	0.0094395	0.0132576	VivoPhix - Fresh
CBX5	Astroglial_precusors_2	86.6442	-1.60468	0.436944	-3.6725	0.000240189	0.0095043	0.0133752	VivoPhix - Fresh
SARS	Astroglial_precusors_2	42.1086	-1.69742	0.462288	-3.67178	0.000240871	0.0095043	0.0133841	VivoPhix - Fresh
CTNNB1	Astroglial_precusors_2	89.013	1.40476	0.383254	3.66534	0.000247008	0.00962231	0.0136072	VivoPhix - Fresh
ITM2C	Astroglial_precusors_2	62.4551	-1.9474	0.531113	-3.66663	0.000245768	0.00962231	0.013568	VivoPhix - Fresh
CRABP2	Astroglial_precusors_2	104.437	-2.02693	0.554901	-3.65277	0.000259428	0.00997902	0.0141395	VivoPhix - Fresh
SMU1	Astroglial_precusors_2	27.371	-2.26364	0.619673	-3.65296	0.000259232	0.00997902	0.0141395	VivoPhix - Fresh
CNTNAP2	Astroglial_precusors_2	218.454	-1.0593	0.290381	-3.64796	0.00026433	0.010104	0.0142957	VivoPhix - Fresh
ZBTB20	Astroglial_precusors_2	41.5324	2.14816	0.589138	3.64628	0.000266064	0.0101071	0.0143337	VivoPhix - Fresh
PDIA6	Astroglial_precusors_2	125.241	-1.61911	0.44424	-3.64467	0.000267736	0.0101078	0.0143784	VivoPhix - Fresh
JMJD1C	Astroglial_precusors_2	58.7565	1.81769	0.499083	3.64206	0.000270464	0.0101482	0.0144541	VivoPhix - Fresh
MT-ND6	Astroglial_precusors_2	52.7308	-1.88237	0.517312	-3.63874	0.000273974	0.0102172	0.0145891	VivoPhix - Fresh
ACBD5	Astroglial_precusors_2	25.7071	-2.03483	0.559794	-3.63497	0.000278015	0.0103051	0.014745	VivoPhix - Fresh
DACH1	Astroglial_precusors_2	66.3482	2.47529	0.681525	3.63199	0.000281239	0.0103618	0.01487	VivoPhix - Fresh
NRBP2	Astroglial_precusors_2	14.9203	3.04713	0.840631	3.62482	0.000289164	0.010527	0.015133	VivoPhix - Fresh
ACP1	Astroglial_precusors_2	57.6502	-1.69626	0.467801	-3.62602	0.000287824	0.010527	0.0150937	VivoPhix - Fresh
NPAS1	Astroglial_precusors_2	13.3158	3.59761	0.995391	3.61427	0.000301191	0.010758	0.015619	VivoPhix - Fresh
FAT4	Astroglial_precusors_2	15.9601	2.62005	0.725151	3.61311	0.000302547	0.010758	0.0156201	VivoPhix - Fresh
UBB	Astroglial_precusors_2	279.35	-1.62532	0.449824	-3.61324	0.000302396	0.010758	0.0156201	VivoPhix - Fresh
DNAJC8	Astroglial_precusors_2	69.4995	-1.75772	0.48597	-3.61693	0.000298123	0.010758	0.0154812	VivoPhix - Fresh
PMS2	Astroglial_precusors_2	11.4866	-4.16685	1.15501	-3.60763	0.000309001	0.010924	0.0158477	VivoPhix - Fresh
COL18A1	Astroglial_precusors_2	11.6798	3.21419	0.892002	3.60335	0.000314147	0.010979	0.0160315	VivoPhix - Fresh
TENM3	Astroglial_precusors_2	85.1503	1.98608	0.550995	3.60453	0.00031272	0.010979	0.0159905	VivoPhix - Fresh
GNAS	Astroglial_precusors_2	167.543	1.0523	0.292344	3.59953	0.000318792	0.011078	0.0161241	VivoPhix - Fresh
SQSTM1	Astroglial_precusors_2	26.087	-2.18996	0.60943	-3.59346	0.000326314	0.0112754	0.0163434	VivoPhix - Fresh
DOCK3	Astroglial_precusors_2	26.5358	2.58787	0.721498	3.5868	0.000334766	0.0115024	0.0166295	VivoPhix - Fresh
ZNF292	Astroglial_precusors_2	58.2667	1.49133	0.416528	3.58038	0.000343095	0.0117227	0.0168547	VivoPhix - Fresh
AC009501.1	Astroglial_precusors_2	24.1276	3.19361	0.894929	3.56857	0.00035894	0.0118377	0.0173817	VivoPhix - Fresh
UBR4	Astroglial_precusors_2	15.9796	2.42748	0.679561	3.57213	0.000354089	0.0118377	0.0172461	VivoPhix - Fresh
CASC15	Astroglial_precusors_2	61.5218	1.92965	0.540408	3.57072	0.000355995	0.0118377	0.0173225	VivoPhix - Fresh
XPR1	Astroglial_precusors_2	31.9224	1.89667	0.531831	3.5663	0.000362051	0.0118377	0.0173817	VivoPhix - Fresh
PAM	Astroglial_precusors_2	56.8488	1.47033	0.412414	3.56518	0.000363611	0.0118377	0.0173817	VivoPhix - Fresh
PTPN11	Astroglial_precusors_2	47.3987	-1.63203	0.457603	-3.56647	0.000361826	0.0118377	0.0173817	VivoPhix - Fresh
NDUFB4	Astroglial_precusors_2	72.8448	-1.86558	0.52176	-3.57555	0.000349498	0.0118377	0.0170387	VivoPhix - Fresh
COX17	Astroglial_precusors_2	31.2444	-2.11533	0.593362	-3.56498	0.000363881	0.0118377	0.0173817	VivoPhix - Fresh
SMARCC2	Astroglial_precusors_2	45.7687	-2.14514	0.601043	-3.56903	0.000358305	0.0118377	0.0173817	VivoPhix - Fresh
DENND5A	Astroglial_precusors_2	13.05	2.99524	0.840683	3.56286	0.000366833	0.0118706	0.0173879	VivoPhix - Fresh
CCSER2	Astroglial_precusors_2	20.8854	2.13658	0.600082	3.56048	0.000370171	0.0119156	0.0175001	VivoPhix - Fresh
ANKRD36	Astroglial_precusors_2	21.4948	2.02173	0.568544	3.55597	0.000376581	0.0120585	0.0176703	VivoPhix - Fresh
AUTS2	Astroglial_precusors_2	52.6686	2.18088	0.613906	3.55247	0.000381629	0.0121565	0.0178419	VivoPhix - Fresh
CST3	Astroglial_precusors_2	66.6775	-1.79952	0.507765	-3.54401	0.000394097	0.0124886	0.0182419	VivoPhix - Fresh
ZNF462	Astroglial_precusors_2	42.2937	1.49957	0.423855	3.53794	0.000403262	0.0127132	0.0185158	VivoPhix - Fresh
EIF2S2	Astroglial_precusors_2	90.2454	-1.37197	0.388148	-3.53466	0.000408297	0.0127925	0.0185477	VivoPhix - Fresh
FABP7	Astroglial_precusors_2	104.984	-2.02609	0.573382	-3.53359	0.000409962	0.0127925	0.0185947	VivoPhix - Fresh
BAIAP2-DT	Astroglial_precusors_2	13.2141	-2.78644	0.789155	-3.53092	0.000414124	0.0128568	0.0186964	VivoPhix - Fresh
ATP5MC2	Astroglial_precusors_2	160.432	-1.56338	0.444098	-3.52036	0.000430967	0.0133121	0.0192367	VivoPhix - Fresh
AC006299.1	Astroglial_precusors_2	9.59016	3.7634	1.07141	3.51257	0.000443797	0.0135713	0.0196555	VivoPhix - Fresh
DAPK1	Astroglial_precusors_2	29.2516	2.05525	0.584926	3.51369	0.000441922	0.0135713	0.0196063	VivoPhix - Fresh
ATRNL1	Astroglial_precusors_2	13.21	2.85639	0.813631	3.51067	0.000446982	0.0135717	0.0197405	VivoPhix - Fresh
TRIP11	Astroglial_precusors_2	25.9332	1.82082	0.51912	3.50751	0.000452314	0.0135717	0.0198605	VivoPhix - Fresh
SEPT2	Astroglial_precusors_2	123.811	-1.15698	0.329877	-3.5073	0.000452686	0.0135717	0.0198605	VivoPhix - Fresh
TCEA1	Astroglial_precusors_2	46.5454	-1.57836	0.449809	-3.50896	0.000449866	0.0135717	0.0198045	VivoPhix - Fresh
RABGAP1L	Astroglial_precusors_2	17.2416	2.85971	0.815765	3.50556	0.000455646	0.0135938	0.0199392	VivoPhix - Fresh
MGST3	Astroglial_precusors_2	57.1138	-1.68587	0.48185	-3.49875	0.00046745	0.0138783	0.0202827	VivoPhix - Fresh
CNBP	Astroglial_precusors_2	85.1921	-1.42581	0.407983	-3.49477	0.000474468	0.0139512	0.0205209	VivoPhix - Fresh
TSR2	Astroglial_precusors_2	17.6824	-2.68879	0.769287	-3.49517	0.000473756	0.0139512	0.0205209	VivoPhix - Fresh
SRP72	Astroglial_precusors_2	54.0851	-1.58869	0.455039	-3.49132	0.00048064	0.0140651	0.0207148	VivoPhix - Fresh
BACH1	Astroglial_precusors_2	25.9785	2.19959	0.632277	3.47885	0.00050358	0.0146522	0.0214155	VivoPhix - Fresh
MID1	Astroglial_precusors_2	54.2223	1.5877	0.456885	3.47505	0.000510763	0.0146522	0.0215499	VivoPhix - Fresh
SLC25A6	Astroglial_precusors_2	150.592	-1.44457	0.415967	-3.47279	0.000515077	0.0146522	0.0215823	VivoPhix - Fresh
BRK1	Astroglial_precusors_2	54.8265	-1.62172	0.466876	-3.47356	0.000513594	0.0146522	0.0215771	VivoPhix - Fresh
PPM1G	Astroglial_precusors_2	40.1373	-1.74205	0.501316	-3.47495	0.000510942	0.0146522	0.0215499	VivoPhix - Fresh
BZW1	Astroglial_precusors_2	51.2048	-1.76806	0.508901	-3.47428	0.000512228	0.0146522	0.0215687	VivoPhix - Fresh
PRRC2A	Astroglial_precusors_2	12.9956	2.82198	0.814095	3.4664	0.000527485	0.0147484	0.0218604	VivoPhix - Fresh
ARID1B	Astroglial_precusors_2	29.4764	1.98441	0.572512	3.46614	0.000527989	0.0147484	0.0218604	VivoPhix - Fresh
SLC25A29	Astroglial_precusors_2	29.9876	-2.1865	0.630627	-3.46719	0.000525929	0.0147484	0.0218604	VivoPhix - Fresh
ATP6V0E1	Astroglial_precusors_2	27.9287	-2.19144	0.632253	-3.46608	0.000528107	0.0147484	0.0218604	VivoPhix - Fresh
AC068724.3	Astroglial_precusors_2	29.8966	2.16737	0.625674	3.46405	0.000532107	0.0147926	0.0219551	VivoPhix - Fresh
TLN1	Astroglial_precusors_2	25.9061	-2.00351	0.578811	-3.46143	0.000537313	0.0148697	0.0220811	VivoPhix - Fresh
REV3L	Astroglial_precusors_2	52.0206	2.01904	0.583762	3.45867	0.000542847	0.0149552	0.0222195	VivoPhix - Fresh
AMOTL2	Astroglial_precusors_2	9.12497	4.55109	1.31774	3.45371	0.000552935	0.0150971	0.0224888	VivoPhix - Fresh
TMEM14C	Astroglial_precusors_2	46.509	-1.86255	0.539176	-3.45443	0.000551451	0.0150971	0.0224641	VivoPhix - Fresh
ULK1	Astroglial_precusors_2	11.055	3.94363	1.14334	3.44922	0.000562212	0.0152518	0.0227226	VivoPhix - Fresh
ARF1	Astroglial_precusors_2	90.0198	-1.57445	0.456554	-3.44856	0.000563589	0.0152518	0.0227597	VivoPhix - Fresh
COX8A	Astroglial_precusors_2	124.218	-1.52918	0.443777	-3.44583	0.000569299	0.0153385	0.0229001	VivoPhix - Fresh
NOLC1	Astroglial_precusors_2	35.1922	-1.80348	0.523675	-3.44389	0.000573419	0.0153817	0.0230117	VivoPhix - Fresh
FOXN3	Astroglial_precusors_2	16.6644	2.93797	0.853912	3.4406	0.000580429	0.0154984	0.0232022	VivoPhix - Fresh
ARPC5	Astroglial_precusors_2	64.3011	-1.62584	0.472699	-3.43948	0.000582835	0.0154984	0.0232313	VivoPhix - Fresh
NF1	Astroglial_precusors_2	46.2147	1.8118	0.528117	3.43068	0.000602079	0.0159408	0.0237529	VivoPhix - Fresh
NPHP3	Astroglial_precusors_2	9.68818	3.1954	0.931854	3.42908	0.00060564	0.0159659	0.0238567	VivoPhix - Fresh
HNRNPD	Astroglial_precusors_2	178.392	-1.38467	0.404501	-3.42315	0.000618992	0.0161096	0.02416	VivoPhix - Fresh
SAP18	Astroglial_precusors_2	61.9935	-1.48606	0.434006	-3.42406	0.000616938	0.0161096	0.0240982	VivoPhix - Fresh
EIF4B	Astroglial_precusors_2	82.2212	-1.60981	0.470048	-3.42479	0.000615282	0.0161096	0.0240702	VivoPhix - Fresh
FBXL17	Astroglial_precusors_2	22.8356	2.37509	0.694588	3.41942	0.00062754	0.0161262	0.0244008	VivoPhix - Fresh
IGF1R	Astroglial_precusors_2	24.5743	2.01354	0.588689	3.42038	0.000625339	0.0161262	0.024376	VivoPhix - Fresh
MIB1	Astroglial_precusors_2	51.2602	1.40557	0.410972	3.42011	0.000625951	0.0161262	0.024376	VivoPhix - Fresh
FOCAD	Astroglial_precusors_2	16.7119	2.50421	0.732983	3.41646	0.000634404	0.0161667	0.0245005	VivoPhix - Fresh
NBEA	Astroglial_precusors_2	58.8107	1.84473	0.539936	3.41657	0.000634153	0.0161667	0.0245005	VivoPhix - Fresh
HTT	Astroglial_precusors_2	12.6592	2.87356	0.842556	3.41053	0.000648368	0.016454	0.0248341	VivoPhix - Fresh
OGT	Astroglial_precusors_2	17.2636	2.22543	0.652865	3.40871	0.000652713	0.0164581	0.0249632	VivoPhix - Fresh
SOS1	Astroglial_precusors_2	27.4289	1.9439	0.570358	3.40821	0.000653911	0.0164581	0.0249904	VivoPhix - Fresh
DCTN4	Astroglial_precusors_2	18.9935	2.12435	0.62413	3.4037	0.000664796	0.016528	0.0252106	VivoPhix - Fresh
CDC123	Astroglial_precusors_2	25.2685	-2.10039	0.616694	-3.40589	0.000659476	0.016528	0.0250991	VivoPhix - Fresh
GNL3	Astroglial_precusors_2	30.2734	-2.23105	0.655468	-3.40376	0.000664662	0.016528	0.0252106	VivoPhix - Fresh
BMPR1A	Astroglial_precusors_2	14.7361	2.89568	0.851341	3.40132	0.000670612	0.0165747	0.0253641	VivoPhix - Fresh
RABAC1	Astroglial_precusors_2	40.4994	-1.59175	0.468064	-3.40072	0.000672092	0.0165747	0.0254013	VivoPhix - Fresh
CSTB	Astroglial_precusors_2	48.1138	-1.99302	0.586993	-3.3953	0.00068553	0.0168382	0.0257385	VivoPhix - Fresh
FGFR2	Astroglial_precusors_2	61.2245	2.52847	0.746646	3.38643	0.000708078	0.0172534	0.0263727	VivoPhix - Fresh
UQCR10	Astroglial_precusors_2	127.985	-1.42193	0.419821	-3.38699	0.000706644	0.0172534	0.0263384	VivoPhix - Fresh
LAMA1	Astroglial_precusors_2	19.1347	2.21527	0.654819	3.38302	0.000716927	0.0173997	0.0266249	VivoPhix - Fresh
DECR1	Astroglial_precusors_2	39.93	-1.81269	0.536649	-3.37779	0.000730709	0.0176641	0.026961	VivoPhix - Fresh
TET2	Astroglial_precusors_2	14.5178	2.48909	0.738825	3.36898	0.000754458	0.017833	0.0275794	VivoPhix - Fresh
KLF12	Astroglial_precusors_2	17.7141	2.44852	0.72661	3.36978	0.000752274	0.017833	0.0275388	VivoPhix - Fresh
DST	Astroglial_precusors_2	164.687	1.99288	0.591318	3.37024	0.000751028	0.017833	0.0275129	VivoPhix - Fresh
MLEC	Astroglial_precusors_2	42.7841	-1.56746	0.464589	-3.37387	0.000741207	0.017833	0.0272699	VivoPhix - Fresh
SIVA1	Astroglial_precusors_2	32.8364	-1.70935	0.507419	-3.36872	0.000755192	0.017833	0.0275866	VivoPhix - Fresh
BOLA3	Astroglial_precusors_2	18.2826	-3.08214	0.914806	-3.36917	0.000753941	0.017833	0.0275794	VivoPhix - Fresh
ECH1	Astroglial_precusors_2	25.933	-2.08717	0.619913	-3.36688	0.000760243	0.0178832	0.0277118	VivoPhix - Fresh
DDIT4	Astroglial_precusors_2	46.1641	-2.08078	0.619369	-3.35951	0.000780799	0.0182964	0.0282006	VivoPhix - Fresh
MRPL57	Astroglial_precusors_2	43.9994	-1.65414	0.492842	-3.35633	0.000789829	0.0184374	0.0283843	VivoPhix - Fresh
RALGAPA1	Astroglial_precusors_2	17.9021	2.30692	0.687759	3.35426	0.000795772	0.0185055	0.0284608	VivoPhix - Fresh
RAPGEF1	Astroglial_precusors_2	9.73571	5.02187	1.5034	3.34034	0.000836763	0.0192834	0.0293737	VivoPhix - Fresh
EFS	Astroglial_precusors_2	9.29134	3.48113	1.04208	3.34055	0.000836131	0.0192834	0.0293737	VivoPhix - Fresh
FRYL	Astroglial_precusors_2	23.7637	1.98045	0.593526	3.33675	0.00084765	0.0192834	0.0295307	VivoPhix - Fresh
AP3D1	Astroglial_precusors_2	25.1852	1.9422	0.581776	3.33839	0.000842642	0.0192834	0.02944	VivoPhix - Fresh
PTPRS	Astroglial_precusors_2	52.3317	1.7434	0.522043	3.33957	0.000839092	0.0192834	0.0294152	VivoPhix - Fresh
ITGB1	Astroglial_precusors_2	49.5634	-1.5341	0.459782	-3.33659	0.000848143	0.0192834	0.0295307	VivoPhix - Fresh
ID4	Astroglial_precusors_2	137.233	-1.84049	0.551969	-3.33441	0.000854806	0.0193629	0.0297022	VivoPhix - Fresh
MIDN	Astroglial_precusors_2	21.5143	2.13778	0.64178	3.33102	0.000865295	0.0194321	0.0299948	VivoPhix - Fresh
AKAP9	Astroglial_precusors_2	178.441	1.77769	0.533876	3.32978	0.000869152	0.0194321	0.0300261	VivoPhix - Fresh
PBX1	Astroglial_precusors_2	38.7545	1.58184	0.475125	3.32932	0.000870568	0.0194321	0.0300261	VivoPhix - Fresh
NAA20	Astroglial_precusors_2	25.4052	-2.11448	0.635073	-3.32951	0.000869987	0.0194321	0.0300261	VivoPhix - Fresh
RAD51B	Astroglial_precusors_2	22.0158	1.95802	0.588482	3.32725	0.000877088	0.0195064	0.0301398	VivoPhix - Fresh
ADGRL1	Astroglial_precusors_2	9.86224	3.32497	1.00177	3.31908	0.000903137	0.0199416	0.0307374	VivoPhix - Fresh
CALM2	Astroglial_precusors_2	345.361	-1.24593	0.375384	-3.31907	0.000903177	0.0199416	0.0307374	VivoPhix - Fresh
PGAP1	Astroglial_precusors_2	45.6339	2.29965	0.693494	3.31604	0.000913043	0.0200869	0.0309499	VivoPhix - Fresh
TANC2	Astroglial_precusors_2	17.8972	2.20224	0.66464	3.31344	0.000921561	0.0201295	0.031075	VivoPhix - Fresh
CWC15	Astroglial_precusors_2	83.6042	-1.45563	0.439216	-3.31416	0.000919203	0.0201295	0.0310357	VivoPhix - Fresh
PAN3	Astroglial_precusors_2	28.7762	1.95329	0.590024	3.31052	0.000931213	0.020268	0.031256	VivoPhix - Fresh
UBR3	Astroglial_precusors_2	22.562	2.2877	0.692715	3.30251	0.000958246	0.0207824	0.0319015	VivoPhix - Fresh
GRID2	Astroglial_precusors_2	9.53144	3.36904	1.02299	3.29334	0.000990033	0.0213959	0.0325486	VivoPhix - Fresh
CD63	Astroglial_precusors_2	186.945	-1.57969	0.480186	-3.28975	0.00100277	0.021595	0.0327784	VivoPhix - Fresh
TTC28	Astroglial_precusors_2	33.5346	2.33866	0.71123	3.28819	0.00100833	0.0215952	0.0329391	VivoPhix - Fresh
KIAA2026	Astroglial_precusors_2	17.1073	2.32866	0.708702	3.28581	0.00101691	0.0215952	0.0330718	VivoPhix - Fresh
KANSL1L	Astroglial_precusors_2	17.6632	2.15788	0.656635	3.28627	0.00101525	0.0215952	0.0330387	VivoPhix - Fresh
CCDC137	Astroglial_precusors_2	19.4637	-2.17195	0.660885	-3.28642	0.00101468	0.0215952	0.0330387	VivoPhix - Fresh
EIF4G1	Astroglial_precusors_2	25.8341	-1.96317	0.597652	-3.28479	0.00102057	0.0215979	0.0331697	VivoPhix - Fresh
ARNT2	Astroglial_precusors_2	12.4002	2.6162	0.797511	3.28046	0.00103638	0.0217818	0.0335358	VivoPhix - Fresh
TRAPPC6A	Astroglial_precusors_2	15.3843	-3.31014	1.00881	-3.28122	0.00103357	0.0217818	0.0334864	VivoPhix - Fresh
TXN	Astroglial_precusors_2	111.128	-1.58061	0.48275	-3.27418	0.0010597	0.0221199	0.0340075	VivoPhix - Fresh
MGST1	Astroglial_precusors_2	58.6019	-2.19217	0.669403	-3.27481	0.00105733	0.0221199	0.0339556	VivoPhix - Fresh
RICTOR	Astroglial_precusors_2	13.9534	2.80792	0.858175	3.27197	0.00106801	0.0222176	0.0341279	VivoPhix - Fresh
CELSR2	Astroglial_precusors_2	15.2469	2.38885	0.731791	3.26439	0.001097	0.0226958	0.0347081	VivoPhix - Fresh
BEX3	Astroglial_precusors_2	293.244	-1.3289	0.407259	-3.26304	0.00110224	0.0226958	0.0348088	VivoPhix - Fresh
SNX3	Astroglial_precusors_2	36.5927	-1.69157	0.5187	-3.26116	0.00110956	0.0226958	0.0348251	VivoPhix - Fresh
LSM3	Astroglial_precusors_2	32.1464	-1.79138	0.549267	-3.26139	0.00110866	0.0226958	0.0348251	VivoPhix - Fresh
RHEB	Astroglial_precusors_2	31.1044	-1.93354	0.592748	-3.26199	0.00110633	0.0226958	0.0348251	VivoPhix - Fresh
LRP1B	Astroglial_precusors_2	174.883	3.01463	0.925544	3.25714	0.00112539	0.0228214	0.0350657	VivoPhix - Fresh
CLIC1	Astroglial_precusors_2	28.2087	-2.11809	0.65007	-3.25824	0.00112104	0.0228214	0.0350051	VivoPhix - Fresh
TMEM126B	Astroglial_precusors_2	18.3685	-2.2349	0.686232	-3.25677	0.00112689	0.0228214	0.0350696	VivoPhix - Fresh
KIF1A	Astroglial_precusors_2	30.8293	-1.67259	0.513868	-3.25489	0.00113435	0.0228966	0.0351543	VivoPhix - Fresh
FAM171A1	Astroglial_precusors_2	13.2666	2.48939	0.765504	3.25197	0.00114609	0.0230576	0.0353489	VivoPhix - Fresh
NOTCH2	Astroglial_precusors_2	17.2777	2.35758	0.726416	3.2455	0.00117243	0.0235101	0.0358809	VivoPhix - Fresh
ZMYM2	Astroglial_precusors_2	49.8024	1.62331	0.500535	3.24314	0.0011822	0.0236285	0.0360473	VivoPhix - Fresh
LENG8	Astroglial_precusors_2	23.9958	2.46935	0.761975	3.24073	0.00119225	0.0237519	0.0362404	VivoPhix - Fresh
ADGRV1	Astroglial_precusors_2	152.797	1.99518	0.616446	3.23658	0.00120969	0.024021	0.0365595	VivoPhix - Fresh
TMTC2	Astroglial_precusors_2	12.99	3.11356	0.963095	3.23287	0.00122555	0.0242572	0.0368434	VivoPhix - Fresh
PTPRG	Astroglial_precusors_2	21.8133	1.90273	0.588759	3.23177	0.00123027	0.0242721	0.0369204	VivoPhix - Fresh
NRXN1	Astroglial_precusors_2	18.3379	2.90199	0.898821	3.22866	0.0012437	0.0243008	0.0371374	VivoPhix - Fresh
GPC6	Astroglial_precusors_2	28.0771	1.85562	0.574892	3.22776	0.00124762	0.0243008	0.0372016	VivoPhix - Fresh
NDUFA6	Astroglial_precusors_2	65.1082	-1.38329	0.428358	-3.22929	0.00124099	0.0243008	0.0370922	VivoPhix - Fresh
REX1BD	Astroglial_precusors_2	24.9426	-2.08443	0.645481	-3.22927	0.00124106	0.0243008	0.0370922	VivoPhix - Fresh
CDH18	Astroglial_precusors_2	10.5259	3.00244	0.931404	3.22357	0.00126604	0.0243684	0.0375339	VivoPhix - Fresh
AKT1	Astroglial_precusors_2	11.8913	2.69127	0.834382	3.22547	0.00125767	0.0243684	0.0373671	VivoPhix - Fresh
CRMP1	Astroglial_precusors_2	27.4562	2.17421	0.674519	3.22335	0.00126703	0.0243684	0.0375402	VivoPhix - Fresh
LMNA	Astroglial_precusors_2	30.1539	-1.8264	0.566414	-3.22449	0.00126196	0.0243684	0.0374549	VivoPhix - Fresh
SF3B4	Astroglial_precusors_2	13.777	-3.19592	0.992052	-3.22152	0.00127511	0.024447	0.0376927	VivoPhix - Fresh
INTS6	Astroglial_precusors_2	14.8142	2.09455	0.650636	3.21923	0.00128533	0.0244894	0.0378182	VivoPhix - Fresh
NDUFC1	Astroglial_precusors_2	75.8398	-1.33243	0.413803	-3.21996	0.00128207	0.0244894	0.0377894	VivoPhix - Fresh
PHC3	Astroglial_precusors_2	15.2751	2.98868	0.930159	3.21308	0.0013132	0.0247886	0.0383413	VivoPhix - Fresh
NXN	Astroglial_precusors_2	18.2183	2.27139	0.706794	3.21365	0.0013106	0.0247886	0.038322	VivoPhix - Fresh
SNRPD3	Astroglial_precusors_2	55.396	-1.40089	0.435854	-3.21413	0.00130842	0.0247886	0.0382802	VivoPhix - Fresh
MEA1	Astroglial_precusors_2	22.3368	-2.23229	0.695039	-3.21174	0.00131932	0.0248276	0.0384893	VivoPhix - Fresh
AFF1	Astroglial_precusors_2	30.3237	1.89325	0.589803	3.20997	0.00132748	0.0248284	0.0385978	VivoPhix - Fresh
NMU	Astroglial_precusors_2	58.752	-1.5702	0.489042	-3.21077	0.00132381	0.0248284	0.0385642	VivoPhix - Fresh
PCDH15	Astroglial_precusors_2	12.6554	2.39261	0.745747	3.20834	0.00133504	0.0248936	0.0387074	VivoPhix - Fresh
NAALADL2	Astroglial_precusors_2	25.1687	2.43503	0.759368	3.20665	0.0013429	0.024945	0.0388236	VivoPhix - Fresh
CSNK2A1	Astroglial_precusors_2	51.2662	-1.39242	0.434317	-3.206	0.00134595	0.024945	0.0388503	VivoPhix - Fresh
COL6A1	Astroglial_precusors_2	20.0312	1.95394	0.610314	3.20153	0.001367	0.0252528	0.0390899	VivoPhix - Fresh
NFE2L1	Astroglial_precusors_2	44.8481	-1.47343	0.460343	-3.20073	0.00137082	0.0252528	0.0391237	VivoPhix - Fresh
MRPL27	Astroglial_precusors_2	15.8875	-2.27835	0.712848	-3.19613	0.00139286	0.0255818	0.0395765	VivoPhix - Fresh
EIF4A3	Astroglial_precusors_2	36.0498	-1.82713	0.571921	-3.19472	0.00139965	0.0256296	0.0396733	VivoPhix - Fresh
ARIH1	Astroglial_precusors_2	32.784	1.9415	0.6087	3.18958	0.0014248	0.0259463	0.0401241	VivoPhix - Fresh
FTL	Astroglial_precusors_2	376.782	-1.50426	0.471635	-3.18945	0.00142543	0.0259463	0.0401241	VivoPhix - Fresh
TMEM266	Astroglial_precusors_2	9.15402	3.73984	1.17328	3.18751	0.00143504	0.0260251	0.0403061	VivoPhix - Fresh
FGFBP3	Astroglial_precusors_2	53.0861	-2.02828	0.636453	-3.18686	0.00143828	0.0260251	0.0403326	VivoPhix - Fresh
RTL8A	Astroglial_precusors_2	25.0446	-2.37391	0.745162	-3.18577	0.00144371	0.0260465	0.0403786	VivoPhix - Fresh
CRKL	Astroglial_precusors_2	12.9822	2.89213	0.909458	3.18005	0.00147247	0.0261792	0.040821	VivoPhix - Fresh
SEC24B	Astroglial_precusors_2	17.2518	1.92066	0.603603	3.182	0.00146263	0.0261792	0.0407022	VivoPhix - Fresh
MAPK10	Astroglial_precusors_2	44.7509	1.59725	0.502154	3.1808	0.0014687	0.0261792	0.0408194	VivoPhix - Fresh
CLU	Astroglial_precusors_2	237.869	-1.68122	0.52812	-3.18341	0.00145553	0.0261792	0.0405704	VivoPhix - Fresh
POLR2F	Astroglial_precusors_2	27.1154	-1.92939	0.606407	-3.18167	0.00146429	0.0261792	0.0407261	VivoPhix - Fresh
ANKRD26	Astroglial_precusors_2	53.4601	1.24863	0.392885	3.1781	0.00148242	0.0262797	0.0409419	VivoPhix - Fresh
HES4	Astroglial_precusors_2	57.3426	-1.62348	0.511255	-3.17548	0.00149587	0.0264414	0.0412465	VivoPhix - Fresh
LINGO2	Astroglial_precusors_2	42.9311	2.40664	0.758653	3.17225	0.00151264	0.0266608	0.0413753	VivoPhix - Fresh
TCEAL4	Astroglial_precusors_2	93.3476	-1.14533	0.36132	-3.16986	0.00152513	0.0268037	0.0416024	VivoPhix - Fresh
CHD9	Astroglial_precusors_2	61.9522	1.41581	0.447717	3.16228	0.00156536	0.0273388	0.0421594	VivoPhix - Fresh
SNRPG	Astroglial_precusors_2	63.7139	-1.53641	0.485959	-3.16161	0.00156899	0.0273388	0.0421744	VivoPhix - Fresh
BNIP3	Astroglial_precusors_2	44.2441	-2.33766	0.739381	-3.16164	0.00156884	0.0273388	0.0421744	VivoPhix - Fresh
ZNF385D	Astroglial_precusors_2	11.3779	3.11929	0.987514	3.15873	0.00158461	0.0275146	0.0424164	VivoPhix - Fresh
BIRC6	Astroglial_precusors_2	34.6242	2.01235	0.637341	3.15742	0.00159173	0.0275146	0.0424645	VivoPhix - Fresh
LGALS3	Astroglial_precusors_2	26.4238	-2.82313	0.894169	-3.15726	0.00159257	0.0275146	0.0424645	VivoPhix - Fresh
CPSF1	Astroglial_precusors_2	13.1347	3.03075	0.961199	3.15309	0.0016155	0.0278321	0.0427523	VivoPhix - Fresh
TMA7	Astroglial_precusors_2	170.488	-1.62834	0.517205	-3.14834	0.00164199	0.028209	0.0431087	VivoPhix - Fresh
ZNF281	Astroglial_precusors_2	11.0687	2.71049	0.861516	3.14619	0.00165413	0.0282588	0.0431732	VivoPhix - Fresh
AKAP13	Astroglial_precusors_2	33.5935	1.50922	0.47963	3.14664	0.00165161	0.0282588	0.0431609	VivoPhix - Fresh
KHSRP	Astroglial_precusors_2	13.4937	2.22182	0.707924	3.13849	0.00169818	0.0288503	0.0439429	VivoPhix - Fresh
SAP30BP	Astroglial_precusors_2	24.8068	-1.77777	0.566348	-3.13901	0.00169521	0.0288503	0.0439325	VivoPhix - Fresh
TMEM258	Astroglial_precusors_2	105.623	-1.1329	0.361283	-3.13577	0.00171403	0.0290388	0.0442075	VivoPhix - Fresh
HSDL1	Astroglial_precusors_2	15.085	2.19191	0.699369	3.13412	0.00172367	0.0290413	0.0443042	VivoPhix - Fresh
KCNT2	Astroglial_precusors_2	27.1928	1.75786	0.560757	3.13479	0.00171974	0.0290413	0.0442773	VivoPhix - Fresh
KSR1	Astroglial_precusors_2	11.2346	2.7588	0.882377	3.12655	0.00176869	0.0291572	0.0449955	VivoPhix - Fresh
TBC1D32	Astroglial_precusors_2	22.3072	2.37297	0.75811	3.13012	0.00174737	0.0291572	0.0447454	VivoPhix - Fresh
SCAF8	Astroglial_precusors_2	18.7698	1.88238	0.601772	3.12807	0.00175959	0.0291572	0.0449511	VivoPhix - Fresh
FNDC3B	Astroglial_precusors_2	28.2593	1.79606	0.573432	3.13213	0.0017354	0.0291572	0.0445018	VivoPhix - Fresh
UBL5	Astroglial_precusors_2	180.992	-1.20914	0.386252	-3.13044	0.00174547	0.0291572	0.0447377	VivoPhix - Fresh
SELENOK	Astroglial_precusors_2	85.9269	-1.47637	0.472111	-3.12716	0.00176505	0.0291572	0.0449895	VivoPhix - Fresh
TPI1	Astroglial_precusors_2	179.262	-1.48985	0.476345	-3.12767	0.00176197	0.0291572	0.0449807	VivoPhix - Fresh
AC092069.1	Astroglial_precusors_2	15.458	-2.63709	0.843341	-3.12696	0.00176626	0.0291572	0.0449895	VivoPhix - Fresh
PLD3	Astroglial_precusors_2	69.3358	-1.58153	0.506938	-3.11976	0.00180997	0.0297575	0.0457778	VivoPhix - Fresh
MEIS2	Astroglial_precusors_2	12.2555	4.32628	1.38795	3.11703	0.00182685	0.0298115	0.0459767	VivoPhix - Fresh
METTL15	Astroglial_precusors_2	16.529	2.22075	0.712497	3.11686	0.00182788	0.0298115	0.0459767	VivoPhix - Fresh
ANAPC11	Astroglial_precusors_2	68.3347	-1.41953	0.455428	-3.11692	0.00182751	0.0298115	0.0459767	VivoPhix - Fresh
STIP1	Astroglial_precusors_2	34.6856	-1.47171	0.473	-3.11143	0.00186183	0.0301775	0.0465	VivoPhix - Fresh
CFAP126	Astroglial_precusors_2	22.6594	-2.32013	0.745645	-3.11157	0.00186094	0.0301775	0.0465	VivoPhix - Fresh
IFI27L1	Astroglial_precusors_2	25.0218	-2.62438	0.843607	-3.11091	0.00186512	0.0301775	0.0465029	VivoPhix - Fresh
FAR1	Astroglial_precusors_2	19.5127	1.90414	0.612889	3.10683	0.00189108	0.030477	0.0468766	VivoPhix - Fresh
SREBF2	Astroglial_precusors_2	40.2588	1.60465	0.51668	3.10569	0.00189839	0.030477	0.046989	VivoPhix - Fresh
ELOVL6	Astroglial_precusors_2	34.3666	-1.73573	0.558895	-3.10565	0.00189858	0.030477	0.046989	VivoPhix - Fresh
CRELD2	Astroglial_precusors_2	13.3925	-2.84337	0.91597	-3.10421	0.00190786	0.0305458	0.0470592	VivoPhix - Fresh
NDUFA1	Astroglial_precusors_2	112.252	-1.27355	0.410847	-3.09981	0.00193646	0.0308422	0.0474739	VivoPhix - Fresh
CAVIN1	Astroglial_precusors_2	28.3734	-1.97424	0.636744	-3.10053	0.00193175	0.0308422	0.0474037	VivoPhix - Fresh
FADS1	Astroglial_precusors_2	72.9453	-1.34993	0.435605	-3.09898	0.00194191	0.0308486	0.0475118	VivoPhix - Fresh
MAGI2	Astroglial_precusors_2	41.468	2.38879	0.771279	3.09718	0.00195373	0.0308583	0.0475896	VivoPhix - Fresh
COX6C	Astroglial_precusors_2	155.501	-1.36863	0.442107	-3.09569	0.00196355	0.0308583	0.0477047	VivoPhix - Fresh
POLE3	Astroglial_precusors_2	30.8784	-1.68001	0.542758	-3.09531	0.00196606	0.0308583	0.0477389	VivoPhix - Fresh
LRPAP1	Astroglial_precusors_2	36.8511	-1.82572	0.589881	-3.09506	0.00196775	0.0308583	0.0477389	VivoPhix - Fresh
BCAP31	Astroglial_precusors_2	22.3786	-2.03362	0.656474	-3.09779	0.00194967	0.0308583	0.0475477	VivoPhix - Fresh
MRPL13	Astroglial_precusors_2	33.7826	-1.76636	0.571776	-3.08926	0.00200656	0.0313866	0.0483603	VivoPhix - Fresh
CENPE	Astroglial_precusors_2	12.2386	2.75314	0.894749	3.077	0.00209095	0.0324575	0.049839	VivoPhix - Fresh
ATP5MG	Astroglial_precusors_2	159.836	-1.2397	0.402793	-3.07775	0.0020857	0.0324575	0.0497531	VivoPhix - Fresh
PEA15	Astroglial_precusors_2	68.0094	-2.0713	0.67297	-3.07784	0.00208504	0.0324575	0.0497531	VivoPhix - Fresh
PSMD8	Astroglial_precusors_2	47.2769	-1.39799	0.454848	-3.07353	0.00211544	0.0327063	0.0502191	VivoPhix - Fresh
DDX39B	Astroglial_precusors_2	20.2812	-2.71002	0.881819	-3.07321	0.00211768	0.0327063	0.0502355	VivoPhix - Fresh
DNAJC27-AS1	Astroglial_precusors_2	11.7803	-5.35076	1.74207	-3.07149	0.00212993	0.0328128	0.050433	VivoPhix - Fresh
PPIB	Astroglial_precusors_2	93.4658	-1.21763	0.396696	-3.06943	0.00214469	0.032957	0.050642	VivoPhix - Fresh
GSTP1	Astroglial_precusors_2	308.377	-1.23569	0.40332	-3.06379	0.00218553	0.0335006	0.0511591	VivoPhix - Fresh
SCAPER	Astroglial_precusors_2	28.4307	2.00763	0.655804	3.06132	0.00220361	0.0335906	0.0514678	VivoPhix - Fresh
ATP5PD	Astroglial_precusors_2	76.7305	-1.5374	0.502278	-3.06086	0.00220705	0.0335906	0.0514708	VivoPhix - Fresh
TMEM256	Astroglial_precusors_2	43.5626	-1.7585	0.574535	-3.06074	0.00220789	0.0335906	0.0514708	VivoPhix - Fresh
IFT22	Astroglial_precusors_2	28.5641	-1.63922	0.536003	-3.05824	0.00222641	0.0337884	0.0517616	VivoPhix - Fresh
TRPS1	Astroglial_precusors_2	12.2052	2.34125	0.76638	3.05495	0.00225098	0.0339544	0.052137	VivoPhix - Fresh
MBOAT2	Astroglial_precusors_2	21.6998	1.79344	0.586857	3.05601	0.00224304	0.0339544	0.0520538	VivoPhix - Fresh
SLIT2	Astroglial_precusors_2	163.016	1.47481	0.482921	3.05392	0.0022587	0.0339544	0.052181	VivoPhix - Fresh
BPTF	Astroglial_precusors_2	125.345	1.20985	0.39642	3.05194	0.00227364	0.0339544	0.052479	VivoPhix - Fresh
HNRNPA2B1	Astroglial_precusors_2	333.933	-1.11515	0.365484	-3.05116	0.00227959	0.0339544	0.0525216	VivoPhix - Fresh
UPF3A	Astroglial_precusors_2	43.5114	-1.47033	0.482052	-3.05014	0.00228732	0.0339544	0.0525697	VivoPhix - Fresh
PARK7	Astroglial_precusors_2	89.6583	-1.63869	0.537186	-3.05051	0.00228449	0.0339544	0.0525457	VivoPhix - Fresh
SEC13	Astroglial_precusors_2	33.8682	-1.81508	0.594835	-3.0514	0.00227779	0.0339544	0.0525216	VivoPhix - Fresh
CENPW	Astroglial_precusors_2	24.9826	-1.87469	0.614449	-3.05102	0.00228069	0.0339544	0.0525234	VivoPhix - Fresh
ADAMTS9	Astroglial_precusors_2	13.0326	2.4033	0.788567	3.04768	0.00230615	0.034077	0.052721	VivoPhix - Fresh
SMAD4	Astroglial_precusors_2	12.8128	2.14993	0.705447	3.04761	0.00230672	0.034077	0.052721	VivoPhix - Fresh
HMG20B	Astroglial_precusors_2	22.0195	-2.11905	0.696132	-3.04403	0.00233431	0.0344015	0.0531291	VivoPhix - Fresh
COX6B1	Astroglial_precusors_2	96.7389	-1.24487	0.409589	-3.03932	0.00237115	0.0348605	0.0536906	VivoPhix - Fresh
UBR5	Astroglial_precusors_2	44.4311	1.39161	0.458822	3.033	0.00242138	0.0355136	0.0544195	VivoPhix - Fresh
RFX7	Astroglial_precusors_2	24.6001	2.04805	0.676208	3.02872	0.0024559	0.0358151	0.0548111	VivoPhix - Fresh
TPBG	Astroglial_precusors_2	151.829	1.79737	0.593886	3.02646	0.00247439	0.0358151	0.0549845	VivoPhix - Fresh
PABPC4	Astroglial_precusors_2	25.7828	1.68358	0.556254	3.02663	0.00247293	0.0358151	0.0549827	VivoPhix - Fresh
SEM1	Astroglial_precusors_2	122.221	-1.28039	0.422947	-3.0273	0.00246751	0.0358151	0.0549785	VivoPhix - Fresh
SERBP1	Astroglial_precusors_2	161.947	-1.34597	0.444697	-3.02671	0.00247228	0.0358151	0.0549827	VivoPhix - Fresh
SELENOW	Astroglial_precusors_2	80.0514	-1.4793	0.488843	-3.02613	0.00247708	0.0358151	0.054988	VivoPhix - Fresh
MAX	Astroglial_precusors_2	25.0767	1.91944	0.635395	3.02086	0.0025206	0.0363585	0.0555803	VivoPhix - Fresh
ROMO1	Astroglial_precusors_2	125.751	-1.1415	0.378401	-3.01663	0.00255598	0.0367714	0.0559466	VivoPhix - Fresh
ARL4A	Astroglial_precusors_2	35.6056	-2.22241	0.736871	-3.01601	0.00256126	0.0367714	0.0559689	VivoPhix - Fresh
BANF1	Astroglial_precusors_2	41.8363	-1.53879	0.510454	-3.01454	0.00257367	0.036777	0.0560254	VivoPhix - Fresh
PDRG1	Astroglial_precusors_2	25.2231	-1.8613	0.617409	-3.01469	0.00257243	0.036777	0.0560254	VivoPhix - Fresh
HSPD1	Astroglial_precusors_2	154.406	-1.20717	0.400549	-3.0138	0.00258	0.0367815	0.0561155	VivoPhix - Fresh
HECW2	Astroglial_precusors_2	9.4044	2.36523	0.785281	3.01195	0.00259576	0.0368754	0.0563722	VivoPhix - Fresh
TKT	Astroglial_precusors_2	50.8916	-1.3609	0.451884	-3.01161	0.00259865	0.0368754	0.0564015	VivoPhix - Fresh
NACA	Astroglial_precusors_2	345.115	-1.15366	0.383467	-3.00849	0.0026255	0.0371703	0.056792	VivoPhix - Fresh
GPHN	Astroglial_precusors_2	34.688	1.94658	0.647781	3.005	0.00265579	0.0375122	0.0572059	VivoPhix - Fresh
DENND4A	Astroglial_precusors_2	10.6951	3.89506	1.29729	3.00247	0.00267801	0.0376969	0.0574675	VivoPhix - Fresh
SRSF4	Astroglial_precusors_2	96.9355	-1.11818	0.372464	-3.00211	0.00268119	0.0376969	0.0574876	VivoPhix - Fresh
AHCYL2	Astroglial_precusors_2	21.3045	1.75443	0.584558	3.00129	0.00268837	0.0377112	0.0575213	VivoPhix - Fresh
UNC5C	Astroglial_precusors_2	15.753	2.50424	0.835007	2.99907	0.00270809	0.0379008	0.0577356	VivoPhix - Fresh
XPO4	Astroglial_precusors_2	11.5831	2.32841	0.777232	2.99578	0.00273747	0.0380824	0.0580872	VivoPhix - Fresh
EXOC6B	Astroglial_precusors_2	28.2332	1.89414	0.632395	2.99518	0.00274279	0.0380824	0.0581278	VivoPhix - Fresh
HLA-A	Astroglial_precusors_2	35.1891	-1.71296	0.571973	-2.99483	0.00274597	0.0380824	0.0581712	VivoPhix - Fresh
TNFRSF12A	Astroglial_precusors_2	17.641	-2.8862	0.963287	-2.9962	0.00273364	0.0380824	0.0580655	VivoPhix - Fresh
EPHA4	Astroglial_precusors_2	36.5636	1.52271	0.509029	2.99139	0.00277707	0.0381736	0.0586121	VivoPhix - Fresh
FAM213A	Astroglial_precusors_2	80.074	-1.23102	0.411583	-2.99094	0.00278121	0.0381736	0.0586456	VivoPhix - Fresh
NDUFS8	Astroglial_precusors_2	42.7488	-1.52222	0.508975	-2.99076	0.00278288	0.0381736	0.0586456	VivoPhix - Fresh
CFAP298	Astroglial_precusors_2	36.5306	-1.75984	0.588714	-2.98929	0.00279623	0.0381736	0.0587989	VivoPhix - Fresh
CNIH4	Astroglial_precusors_2	23.3235	-1.86004	0.621669	-2.99202	0.00277141	0.0381736	0.0585168	VivoPhix - Fresh
GSTM3	Astroglial_precusors_2	24.3334	-2.08062	0.695889	-2.98987	0.00279094	0.0381736	0.0587358	VivoPhix - Fresh
C21orf62	Astroglial_precusors_2	12.9856	-3.62526	1.21247	-2.98998	0.00278998	0.0381736	0.0587358	VivoPhix - Fresh
PBXIP1	Astroglial_precusors_2	16.6375	-2.28158	0.763466	-2.98845	0.00280399	0.0381943	0.0588896	VivoPhix - Fresh
KIAA1109	Astroglial_precusors_2	32.3653	1.64518	0.55066	2.98765	0.00281134	0.0382092	0.0589617	VivoPhix - Fresh
TNRC18	Astroglial_precusors_2	19.6359	1.77867	0.595601	2.98635	0.0028233	0.038231	0.0590217	VivoPhix - Fresh
C1orf43	Astroglial_precusors_2	69.5194	-1.40805	0.471533	-2.98612	0.00282545	0.038231	0.0590217	VivoPhix - Fresh
COPB2	Astroglial_precusors_2	34.8606	-1.99364	0.667917	-2.98485	0.00283713	0.0383044	0.0590217	VivoPhix - Fresh
ACSS3	Astroglial_precusors_2	10.0863	3.36375	1.1281	2.98178	0.00286578	0.0386051	0.0592889	VivoPhix - Fresh
TTYH1	Astroglial_precusors_2	153.075	-1.47811	0.495824	-2.98111	0.00287203	0.0386051	0.0593703	VivoPhix - Fresh
PICALM	Astroglial_precusors_2	18.6775	2.13338	0.717163	2.97474	0.00293233	0.0391574	0.060084	VivoPhix - Fresh
DCC	Astroglial_precusors_2	40.5004	1.97164	0.662662	2.97534	0.00292667	0.0391574	0.0600339	VivoPhix - Fresh
XPO1	Astroglial_precusors_2	55.9393	1.31108	0.440662	2.97525	0.00292754	0.0391574	0.0600339	VivoPhix - Fresh
CASC3	Astroglial_precusors_2	21.3818	-1.98094	0.666107	-2.9739	0.00294042	0.03918	0.0601297	VivoPhix - Fresh
SUPT3H	Astroglial_precusors_2	20.7363	1.87267	0.631031	2.96763	0.00300101	0.0395564	0.0606812	VivoPhix - Fresh
MYCBP2	Astroglial_precusors_2	20.4679	1.83016	0.616661	2.96785	0.00299894	0.0395564	0.0606733	VivoPhix - Fresh
MCFD2	Astroglial_precusors_2	59.6765	-1.38451	0.466215	-2.96968	0.00298107	0.0395564	0.0604787	VivoPhix - Fresh
ACADVL	Astroglial_precusors_2	28.8667	-2.04629	0.689319	-2.96857	0.00299186	0.0395564	0.0605779	VivoPhix - Fresh
PRRT2	Astroglial_precusors_2	14.0993	-2.32096	0.781758	-2.9689	0.00298866	0.0395564	0.0605369	VivoPhix - Fresh
YTHDF3	Astroglial_precusors_2	17.9795	2.05963	0.694426	2.96594	0.00301757	0.0396891	0.0607558	VivoPhix - Fresh
UBE2I	Astroglial_precusors_2	50.5538	-1.63935	0.552896	-2.96502	0.00302667	0.0397235	0.0608502	VivoPhix - Fresh
GRHPR	Astroglial_precusors_2	30.7714	-1.83297	0.619032	-2.96103	0.00306612	0.040155	0.0612591	VivoPhix - Fresh
ANKRD17	Astroglial_precusors_2	42.5819	1.33939	0.452529	2.95978	0.00307856	0.0401552	0.0613545	VivoPhix - Fresh
SNRNP25	Astroglial_precusors_2	15.5325	-2.42402	0.819007	-2.95971	0.00307927	0.0401552	0.0613545	VivoPhix - Fresh
ATP5IF1	Astroglial_precusors_2	137.484	-1.17547	0.397407	-2.95786	0.00309784	0.0403115	0.0614857	VivoPhix - Fresh
MMP16	Astroglial_precusors_2	10.1358	2.70345	0.914313	2.95681	0.00310844	0.0403635	0.0615504	VivoPhix - Fresh
ACACA	Astroglial_precusors_2	17.0098	1.93157	0.653805	2.95435	0.0031333	0.040564	0.0618781	VivoPhix - Fresh
MED12L	Astroglial_precusors_2	21.8764	1.6066	0.543997	2.95332	0.00314377	0.040564	0.0619838	VivoPhix - Fresh
TNPO1	Astroglial_precusors_2	28.7037	1.60483	0.543321	2.95374	0.00313947	0.040564	0.0619523	VivoPhix - Fresh
GNG5	Astroglial_precusors_2	76.844	-1.39527	0.473003	-2.94981	0.00317971	0.0409412	0.0624579	VivoPhix - Fresh
EXOSC8	Astroglial_precusors_2	35.9341	-1.68077	0.569956	-2.94895	0.00318854	0.0409687	0.0626074	VivoPhix - Fresh
COX4I1	Astroglial_precusors_2	140.856	-1.22318	0.41577	-2.94196	0.00326138	0.0416734	0.0636237	VivoPhix - Fresh
MLF1	Astroglial_precusors_2	44.0628	-1.8156	0.617088	-2.9422	0.00325887	0.0416734	0.0635988	VivoPhix - Fresh
STARD4-AS1	Astroglial_precusors_2	11.2472	-2.85589	0.970818	-2.94173	0.00326382	0.0416734	0.0636349	VivoPhix - Fresh
BAZ2B	Astroglial_precusors_2	60.8254	1.39849	0.475565	2.94068	0.00327488	0.0417274	0.0637656	VivoPhix - Fresh
SUMO2	Astroglial_precusors_2	101.236	-1.36053	0.463132	-2.93767	0.00330692	0.0420481	0.0642432	VivoPhix - Fresh
CDKAL1	Astroglial_precusors_2	17.692	2.06917	0.705082	2.93465	0.00333922	0.042283	0.0646259	VivoPhix - Fresh
C3orf58	Astroglial_precusors_2	44.0755	-1.90718	0.649747	-2.93526	0.00333264	0.042283	0.0645499	VivoPhix - Fresh
TMEM259	Astroglial_precusors_2	17.4514	2.45472	0.836686	2.93387	0.00334768	0.0423025	0.0647164	VivoPhix - Fresh
PPP1R7	Astroglial_precusors_2	18.4701	-2.16625	0.741904	-2.91985	0.00350205	0.0441619	0.066596	VivoPhix - Fresh
CACHD1	Astroglial_precusors_2	66.1534	1.43279	0.491016	2.91801	0.00352278	0.0443319	0.0668168	VivoPhix - Fresh
ISCA2	Astroglial_precusors_2	17.1361	-2.17952	0.747281	-2.9166	0.00353867	0.0444404	0.0669943	VivoPhix - Fresh
LAMTOR5	Astroglial_precusors_2	68.0393	-1.52737	0.523884	-2.91547	0.00355155	0.0445108	0.0671866	VivoPhix - Fresh
RAB14	Astroglial_precusors_2	27.9409	-1.532	0.525936	-2.9129	0.00358095	0.0447875	0.0674251	VivoPhix - Fresh
PHIP	Astroglial_precusors_2	64.5792	1.20961	0.4159	2.90842	0.0036326	0.0453408	0.0678362	VivoPhix - Fresh
SLC38A2	Astroglial_precusors_2	17.1533	1.94192	0.668477	2.90499	0.00367264	0.0456542	0.0683698	VivoPhix - Fresh
YWHAZ	Astroglial_precusors_2	113.527	-1.10014	0.378705	-2.90501	0.00367244	0.0456542	0.0683698	VivoPhix - Fresh
LRRC4C	Astroglial_precusors_2	25.5758	2.16274	0.745621	2.90059	0.00372456	0.0459262	0.0688613	VivoPhix - Fresh
MRPL47	Astroglial_precusors_2	20.459	-1.66562	0.57398	-2.90188	0.00370927	0.0459262	0.0687023	VivoPhix - Fresh
ATP5MC1	Astroglial_precusors_2	29.5479	-1.88762	0.650531	-2.90166	0.00371193	0.0459262	0.0687023	VivoPhix - Fresh
RAB8A	Astroglial_precusors_2	14.0332	-2.26312	0.780199	-2.90069	0.00372342	0.0459262	0.0688613	VivoPhix - Fresh
FAM13A	Astroglial_precusors_2	20.7724	1.88934	0.65178	2.89874	0.00374667	0.0461059	0.0691696	VivoPhix - Fresh
NEK9	Astroglial_precusors_2	14.3896	2.08644	0.720876	2.89431	0.00379997	0.0464813	0.0695129	VivoPhix - Fresh
TRAPPC1	Astroglial_precusors_2	39.4337	-1.36752	0.472433	-2.89462	0.00379617	0.0464813	0.0695129	VivoPhix - Fresh
SSNA1	Astroglial_precusors_2	14.2745	-2.25778	0.779933	-2.89484	0.00379352	0.0464813	0.0695129	VivoPhix - Fresh
AC021504.1	Astroglial_precusors_2	26.7938	2.06643	0.714816	2.89085	0.00384196	0.0468647	0.0698732	VivoPhix - Fresh
IL3RA	Astroglial_precusors_2	9.12246	-4.07005	1.40809	-2.89047	0.00384665	0.0468647	0.0698842	VivoPhix - Fresh
STXBP5	Astroglial_precusors_2	12.7652	2.29445	0.795331	2.8849	0.00391539	0.0475129	0.070782	VivoPhix - Fresh
BEX2	Astroglial_precusors_2	49.1224	-1.45307	0.503634	-2.88517	0.00391202	0.0475129	0.070746	VivoPhix - Fresh
PPFIA2	Astroglial_precusors_2	9.7638	3.00274	1.04143	2.88328	0.00393552	0.0476627	0.0710067	VivoPhix - Fresh
ENSA	Astroglial_precusors_2	60.8269	-1.17931	0.409291	-2.88134	0.00395994	0.0478637	0.071311	VivoPhix - Fresh
PBRM1	Astroglial_precusors_2	25.2166	1.595	0.553753	2.88034	0.00397244	0.04792	0.0714356	VivoPhix - Fresh
NDUFA4	Astroglial_precusors_2	257.023	-1.26953	0.441048	-2.87844	0.00399652	0.0481156	0.0717861	VivoPhix - Fresh
CDC42BPA	Astroglial_precusors_2	37.2413	1.51594	0.526779	2.87776	0.00400509	0.0481241	0.0718717	VivoPhix - Fresh
GULP1	Astroglial_precusors_2	82.2117	1.56555	0.544275	2.87639	0.00402257	0.0482393	0.072009	VivoPhix - Fresh
TUBB4B	Astroglial_precusors_2	51.6387	-1.26983	0.44178	-2.87434	0.00404872	0.0484578	0.0721496	VivoPhix - Fresh
SOD1	Astroglial_precusors_2	113.109	-1.02693	0.358545	-2.86415	0.00418133	0.0494816	0.0736681	VivoPhix - Fresh
RAD21	Astroglial_precusors_2	100.263	-1.10858	0.387027	-2.86435	0.00417866	0.0494816	0.0736464	VivoPhix - Fresh
NHP2	Astroglial_precusors_2	51.3616	-1.49581	0.521827	-2.86648	0.00415062	0.0494816	0.0733949	VivoPhix - Fresh
VKORC1	Astroglial_precusors_2	33.7583	-1.66384	0.580833	-2.86457	0.00417577	0.0494816	0.0736208	VivoPhix - Fresh
DESI2	Astroglial_precusors_2	17.0858	-1.98961	0.69477	-2.8637	0.00418725	0.0494816	0.0736964	VivoPhix - Fresh
LITAF	Astroglial_precusors_2	22.3822	-2.12555	0.742311	-2.86342	0.00419089	0.0494816	0.0737352	VivoPhix - Fresh
C17orf80	Astroglial_precusors_2	13.7361	-2.39295	0.83527	-2.86488	0.00417165	0.0494816	0.0736208	VivoPhix - Fresh
RBFOX1	Cortical_fate_NPCs	85.7424	3.81894	0.388378	9.83305	8.1125e-23	3.31152e-19	4.16066e-18	VivoPhix - Fresh
ZFPM2	Cortical_fate_NPCs	55.9999	3.27756	0.405396	8.08483	6.22523e-16	1.27057e-12	2.28052e-12	VivoPhix - Fresh
INO80D	Cortical_fate_NPCs	81.4214	3.93085	0.50309	7.8134	5.56664e-15	7.57434e-12	1.58609e-11	VivoPhix - Fresh
AC114316.2	Cortical_fate_NPCs	42.7047	5.69555	0.781401	7.2889	3.12503e-13	3.18909e-10	6.41093e-10	VivoPhix - Fresh
RASGEF1B	Cortical_fate_NPCs	29.9469	4.1889	0.603657	6.93921	3.94312e-12	3.21916e-09	6.12821e-09	VivoPhix - Fresh
SLC26A3	Cortical_fate_NPCs	28.1764	4.7953	0.716191	6.69557	2.14839e-11	1.46162e-08	2.68743e-08	VivoPhix - Fresh
CSMD1	Cortical_fate_NPCs	23.572	4.69	0.729363	6.43026	1.27385e-10	7.42837e-08	1.28102e-07	VivoPhix - Fresh
YBX1	Cortical_fate_NPCs	328.14	-2.25802	0.357153	-6.32227	2.57752e-10	1.31518e-07	2.36059e-07	VivoPhix - Fresh
ANKRD36C	Cortical_fate_NPCs	31.4523	3.20214	0.514456	6.22432	4.83664e-10	2.19368e-07	4.13428e-07	VivoPhix - Fresh
LUZP2	Cortical_fate_NPCs	71.3706	9.8088	1.60732	6.10258	1.04369e-09	3.87507e-07	7.87586e-07	VivoPhix - Fresh
MT-ND5	Cortical_fate_NPCs	126.023	-3.05788	0.501086	-6.1025	1.04424e-09	3.87507e-07	7.87586e-07	VivoPhix - Fresh
FTH1	Cortical_fate_NPCs	186.449	-2.42328	0.419056	-5.7827	7.35094e-09	2.50055e-06	3.9685e-06	VivoPhix - Fresh
DST	Cortical_fate_NPCs	59.9094	3.08619	0.547801	5.63377	1.7631e-08	5.53612e-06	8.22036e-06	VivoPhix - Fresh
EEF1A1	Cortical_fate_NPCs	340.834	-2.38034	0.425147	-5.59887	2.15758e-08	6.29089e-06	9.45777e-06	VivoPhix - Fresh
PPIA	Cortical_fate_NPCs	88.1534	-2.33014	0.418035	-5.57404	2.48902e-08	6.77346e-06	1.07273e-05	VivoPhix - Fresh
GPC4	Cortical_fate_NPCs	28.271	2.69257	0.501461	5.36945	7.8975e-08	2.01485e-05	2.92046e-05	VivoPhix - Fresh
CBX5	Cortical_fate_NPCs	71.0568	-2.23363	0.418893	-5.33223	9.70148e-08	2.3295e-05	3.38476e-05	VivoPhix - Fresh
JUND	Cortical_fate_NPCs	20.9027	4.01523	0.756419	5.30821	1.1071e-07	2.51065e-05	3.76024e-05	VivoPhix - Fresh
LRP1B	Cortical_fate_NPCs	18.1209	5.67826	1.08615	5.22789	1.71456e-07	3.6836e-05	5.46179e-05	VivoPhix - Fresh
NACA	Cortical_fate_NPCs	258.45	-1.61973	0.310486	-5.21678	1.82065e-07	3.71595e-05	5.69364e-05	VivoPhix - Fresh
AC244453.1	Cortical_fate_NPCs	10.1525	8.3179	1.63812	5.07772	3.81999e-07	7.42533e-05	0.000107058	VivoPhix - Fresh
MT-ND4L	Cortical_fate_NPCs	48.6988	-3.33501	0.658267	-5.06634	4.05528e-07	7.52438e-05	0.000111819	VivoPhix - Fresh
AL139022.1	Cortical_fate_NPCs	15.4261	4.0505	0.815203	4.9687	6.74029e-07	0.000119626	0.00016781	VivoPhix - Fresh
AC023469.1	Cortical_fate_NPCs	11.4534	8.32571	1.6861	4.93784	7.89918e-07	0.000134352	0.000192917	VivoPhix - Fresh
RFX2	Cortical_fate_NPCs	47.3221	3.19918	0.652839	4.90041	9.56384e-07	0.000156158	0.000220946	VivoPhix - Fresh
TMSB4X	Cortical_fate_NPCs	710.768	-2.06137	0.422394	-4.8802	1.0598e-06	0.000166389	0.000241574	VivoPhix - Fresh
SLC30A10	Cortical_fate_NPCs	15.3378	3.70508	0.764237	4.84808	1.24661e-06	0.000188468	0.000277977	VivoPhix - Fresh
AKAP9	Cortical_fate_NPCs	75.9941	1.9843	0.421398	4.70885	2.4912e-06	0.000363181	0.000501043	VivoPhix - Fresh
JMJD1C	Cortical_fate_NPCs	35.0314	2.32464	0.496505	4.682	2.84095e-06	0.000376011	0.000551907	VivoPhix - Fresh
HNRNPD	Cortical_fate_NPCs	156.774	-1.64627	0.351696	-4.68095	2.85555e-06	0.000376011	0.000552651	VivoPhix - Fresh
MT-CO1	Cortical_fate_NPCs	556.585	-1.92054	0.40915	-4.69397	2.67948e-06	0.000376011	0.000530589	VivoPhix - Fresh
YWHAE	Cortical_fate_NPCs	173.86	-1.68074	0.365772	-4.59506	4.32627e-06	0.00055187	0.000752141	VivoPhix - Fresh
FGFBP3	Cortical_fate_NPCs	75.8189	-3.15634	0.689549	-4.5774	4.70793e-06	0.000582357	0.000810254	VivoPhix - Fresh
AC021351.1	Cortical_fate_NPCs	10.0575	4.95614	1.08807	4.55498	5.23903e-06	0.000628992	0.000872383	VivoPhix - Fresh
TRIM28	Cortical_fate_NPCs	16.2679	3.20954	0.711378	4.51172	6.43036e-06	0.000733712	0.0010292	VivoPhix - Fresh
FTL	Cortical_fate_NPCs	124.019	-1.84086	0.408138	-4.51039	6.47076e-06	0.000733712	0.0010292	VivoPhix - Fresh
SLIT2	Cortical_fate_NPCs	25.4811	3.01034	0.67226	4.47794	7.53679e-06	0.000831491	0.00117489	VivoPhix - Fresh
PPM1H	Cortical_fate_NPCs	12.8849	7.24688	1.63231	4.43965	9.01058e-06	0.000943107	0.00134383	VivoPhix - Fresh
ANKRD26	Cortical_fate_NPCs	45.4278	1.90913	0.429743	4.44248	8.89262e-06	0.000943107	0.00133747	VivoPhix - Fresh
UGGT2	Cortical_fate_NPCs	26.0368	2.20476	0.498421	4.42349	9.7119e-06	0.0009911	0.00143131	VivoPhix - Fresh
HNRNPA2B1	Cortical_fate_NPCs	255.615	-1.44117	0.327807	-4.39639	1.10068e-05	0.00109585	0.00157244	VivoPhix - Fresh
CNBP	Cortical_fate_NPCs	73.494	-2.15014	0.494977	-4.34393	1.39956e-05	0.00136024	0.00189391	VivoPhix - Fresh
BASP1	Cortical_fate_NPCs	56.7292	1.70938	0.394657	4.3313	1.48232e-05	0.00140717	0.00195937	VivoPhix - Fresh
HSPD1	Cortical_fate_NPCs	115.071	-1.52525	0.354954	-4.29703	1.731e-05	0.0016059	0.00220293	VivoPhix - Fresh
CHST11	Cortical_fate_NPCs	33.7865	2.75668	0.642435	4.29098	1.77886e-05	0.00161362	0.00224433	VivoPhix - Fresh
CTNNB1	Cortical_fate_NPCs	46.3891	1.54652	0.361107	4.28273	1.84612e-05	0.00163823	0.00230932	VivoPhix - Fresh
NBEA	Cortical_fate_NPCs	26.431	2.26833	0.531798	4.2654	1.99546e-05	0.00173308	0.00242083	VivoPhix - Fresh
PCDH9	Cortical_fate_NPCs	10.7014	3.61748	0.853878	4.23653	2.26998e-05	0.00189055	0.00267633	VivoPhix - Fresh
WDFY3	Cortical_fate_NPCs	13.033	3.20567	0.757476	4.23205	2.31572e-05	0.00189055	0.00268165	VivoPhix - Fresh
SLC44A5	Cortical_fate_NPCs	17.2553	2.57761	0.608988	4.23261	2.30998e-05	0.00189055	0.00268165	VivoPhix - Fresh
DACH1	Cortical_fate_NPCs	92.1163	2.32948	0.551804	4.22157	2.42612e-05	0.0019045	0.00275894	VivoPhix - Fresh
PABPC1	Cortical_fate_NPCs	426.633	-1.32986	0.314699	-4.22582	2.38074e-05	0.0019045	0.00273208	VivoPhix - Fresh
AFF1	Cortical_fate_NPCs	11.9482	3.10009	0.736324	4.21023	2.55112e-05	0.00196485	0.00284434	VivoPhix - Fresh
GOLGA4	Cortical_fate_NPCs	45.1148	1.77045	0.423262	4.18287	2.87848e-05	0.00217592	0.00310797	VivoPhix - Fresh
BOD1L1	Cortical_fate_NPCs	28.2203	2.05615	0.492763	4.1727	3.01016e-05	0.00222643	0.00322123	VivoPhix - Fresh
ZNF292	Cortical_fate_NPCs	35.4994	1.95144	0.468051	4.16928	3.05565e-05	0.00222643	0.00322459	VivoPhix - Fresh
GAPDH	Cortical_fate_NPCs	326.358	-1.40478	0.337254	-4.16534	3.10893e-05	0.00222643	0.00326069	VivoPhix - Fresh
HSPE1	Cortical_fate_NPCs	59.4947	-2.47396	0.594973	-4.15811	3.20893e-05	0.00225842	0.00334505	VivoPhix - Fresh
TPM4	Cortical_fate_NPCs	47.0591	-2.60786	0.628569	-4.14888	3.34107e-05	0.00231157	0.00343394	VivoPhix - Fresh
HSP90AB1	Cortical_fate_NPCs	287.413	-1.16895	0.28243	-4.13891	3.48956e-05	0.00236014	0.00352996	VivoPhix - Fresh
SSRP1	Cortical_fate_NPCs	76.5795	-1.76795	0.427407	-4.13647	3.52691e-05	0.00236014	0.00354676	VivoPhix - Fresh
SOX11	Cortical_fate_NPCs	67.9718	1.63213	0.395058	4.13137	3.60609e-05	0.00236629	0.0035955	VivoPhix - Fresh
TPM3	Cortical_fate_NPCs	47.2254	-2.43238	0.589691	-4.12484	3.71e-05	0.00236629	0.00363814	VivoPhix - Fresh
OST4	Cortical_fate_NPCs	46.3367	-2.65904	0.644542	-4.12547	3.69973e-05	0.00236629	0.00363529	VivoPhix - Fresh
SLC25A6	Cortical_fate_NPCs	85.7341	-1.91334	0.467077	-4.09641	4.19599e-05	0.00263508	0.00400744	VivoPhix - Fresh
ARIH1	Cortical_fate_NPCs	18.5446	2.66283	0.652376	4.08175	4.46976e-05	0.00275963	0.00416801	VivoPhix - Fresh
C11orf58	Cortical_fate_NPCs	55.7956	-2.07109	0.507785	-4.07866	4.52953e-05	0.00275963	0.00420083	VivoPhix - Fresh
TMSB15A	Cortical_fate_NPCs	126.338	-1.87274	0.459839	-4.0726	4.64916e-05	0.00279086	0.00427315	VivoPhix - Fresh
SNRPF	Cortical_fate_NPCs	73.5271	-1.68584	0.41811	-4.03206	5.52902e-05	0.00326332	0.00494881	VivoPhix - Fresh
FDFT1	Cortical_fate_NPCs	108.925	-1.76994	0.439276	-4.02923	5.59608e-05	0.00326332	0.00499049	VivoPhix - Fresh
LINC01609	Cortical_fate_NPCs	127.484	7.01884	1.7495	4.0119	6.02308e-05	0.00341475	0.00528948	VivoPhix - Fresh
MT-ND6	Cortical_fate_NPCs	25.5115	-2.96741	0.739126	-4.01475	5.95078e-05	0.00341475	0.00524395	VivoPhix - Fresh
PTMA	Cortical_fate_NPCs	368.903	-1.21046	0.302256	-4.00475	6.20824e-05	0.00347151	0.00542423	VivoPhix - Fresh
LPP	Cortical_fate_NPCs	21.0313	2.6939	0.675014	3.99088	6.58292e-05	0.00363128	0.00563636	VivoPhix - Fresh
EXTL3	Cortical_fate_NPCs	10.545	3.25582	0.825979	3.94177	8.08829e-05	0.00440218	0.00644137	VivoPhix - Fresh
ATRX	Cortical_fate_NPCs	82.8836	1.1646	0.296338	3.92996	8.49595e-05	0.00450396	0.00663824	VivoPhix - Fresh
SERBP1	Cortical_fate_NPCs	131.721	-1.46363	0.372248	-3.93186	8.42908e-05	0.00450396	0.00661013	VivoPhix - Fresh
LRRTM4	Cortical_fate_NPCs	11.3201	3.4007	0.869481	3.91118	9.18453e-05	0.00475962	0.00700929	VivoPhix - Fresh
TOP2A	Cortical_fate_NPCs	16.9238	2.72571	0.697028	3.91048	9.21142e-05	0.00475962	0.00700929	VivoPhix - Fresh
NRXN3	Cortical_fate_NPCs	17.8852	3.66087	0.939258	3.89761	9.71448e-05	0.00483592	0.00725221	VivoPhix - Fresh
FOXP1	Cortical_fate_NPCs	28.3628	1.96467	0.503979	3.89832	9.68629e-05	0.00483592	0.0072417	VivoPhix - Fresh
HNRNPA3	Cortical_fate_NPCs	102.691	-1.42474	0.365285	-3.90034	9.60564e-05	0.00483592	0.00721288	VivoPhix - Fresh
CCDC88A	Cortical_fate_NPCs	57.2995	1.54265	0.396838	3.88736	0.00010134	0.00498398	0.00745724	VivoPhix - Fresh
ANKRD36	Cortical_fate_NPCs	19.6971	2.25851	0.581926	3.8811	0.000103986	0.00499379	0.00757617	VivoPhix - Fresh
HNRNPC	Cortical_fate_NPCs	159.834	-1.57651	0.406129	-3.8818	0.000103687	0.00499379	0.00757517	VivoPhix - Fresh
AC068724.3	Cortical_fate_NPCs	23.0736	2.59662	0.674361	3.85049	0.000117879	0.00559516	0.00835039	VivoPhix - Fresh
NPM1	Cortical_fate_NPCs	181.688	-1.42338	0.370425	-3.84257	0.000121753	0.00571258	0.00857737	VivoPhix - Fresh
HAUS1	Cortical_fate_NPCs	35.1413	-2.26941	0.595597	-3.81031	0.000138791	0.006438	0.00941544	VivoPhix - Fresh
GLO1	Cortical_fate_NPCs	65.1117	-1.56401	0.414911	-3.76951	0.000163568	0.00750209	0.0105104	VivoPhix - Fresh
SMARCE1	Cortical_fate_NPCs	10.4688	-5.84981	1.55309	-3.76657	0.000165503	0.0075065	0.0105706	VivoPhix - Fresh
HDAC9	Cortical_fate_NPCs	46.3148	2.20065	0.587437	3.74619	0.000179541	0.00797515	0.0112011	VivoPhix - Fresh
SNRPD1	Cortical_fate_NPCs	72.1016	-1.6278	0.434553	-3.74591	0.000179744	0.00797515	0.0112011	VivoPhix - Fresh
TXN	Cortical_fate_NPCs	73.9315	-1.65352	0.443496	-3.72838	0.000192714	0.00845871	0.0116691	VivoPhix - Fresh
ZIC2	Cortical_fate_NPCs	14.1079	2.8627	0.769624	3.71961	0.000199532	0.00866477	0.0119178	VivoPhix - Fresh
SERF2	Cortical_fate_NPCs	124.533	-1.73127	0.466403	-3.71196	0.000205661	0.00883693	0.0121798	VivoPhix - Fresh
SSBP2	Cortical_fate_NPCs	36.8798	1.91503	0.51754	3.70025	0.000215391	0.00906417	0.0124681	VivoPhix - Fresh
SRP14	Cortical_fate_NPCs	104.832	-1.54215	0.41652	-3.70247	0.000213509	0.00906417	0.0124152	VivoPhix - Fresh
TIAM1	Cortical_fate_NPCs	12.5364	2.86034	0.775585	3.68798	0.000226044	0.0092271	0.0129387	VivoPhix - Fresh
DMD	Cortical_fate_NPCs	21.2652	2.49394	0.676195	3.68819	0.000225856	0.0092271	0.0129387	VivoPhix - Fresh
SUMO1	Cortical_fate_NPCs	32.7467	-3.34958	0.90749	-3.69104	0.00022334	0.0092271	0.0128413	VivoPhix - Fresh
MT-ND1	Cortical_fate_NPCs	135.368	-1.36042	0.369274	-3.68405	0.000229554	0.00927762	0.0130559	VivoPhix - Fresh
PHLPP1	Cortical_fate_NPCs	24.0465	2.73458	0.742859	3.68115	0.000232183	0.00929188	0.0131435	VivoPhix - Fresh
DYNLT1	Cortical_fate_NPCs	30.729	-3.07101	0.835811	-3.67428	0.000238519	0.00945277	0.0133752	VivoPhix - Fresh
ATP5MC2	Cortical_fate_NPCs	120.183	-1.44308	0.393275	-3.6694	0.000243121	0.00954251	0.0134654	VivoPhix - Fresh
ZNF462	Cortical_fate_NPCs	36.8111	1.48877	0.406429	3.66306	0.00024922	0.00968874	0.0137143	VivoPhix - Fresh
BCOR	Cortical_fate_NPCs	8.79749	3.12469	0.85996	3.63353	0.000279569	0.010654	0.014797	VivoPhix - Fresh
FOXN3	Cortical_fate_NPCs	15.736	3.09892	0.853758	3.62974	0.000283703	0.010654	0.0149694	VivoPhix - Fresh
CRMP1	Cortical_fate_NPCs	28.7432	2.3591	0.650204	3.62824	0.000285361	0.010654	0.0150415	VivoPhix - Fresh
ANP32A	Cortical_fate_NPCs	86.1783	-1.54914	0.427427	-3.62433	0.000289709	0.010654	0.015141	VivoPhix - Fresh
SEM1	Cortical_fate_NPCs	72.8663	-1.60838	0.443602	-3.62572	0.000288156	0.010654	0.0150956	VivoPhix - Fresh
SRP9	Cortical_fate_NPCs	60.1125	-2.02558	0.557289	-3.6347	0.000278299	0.010654	0.014745	VivoPhix - Fresh
PSMB6	Cortical_fate_NPCs	39.7781	-2.35332	0.652979	-3.60398	0.000313381	0.0114216	0.0160083	VivoPhix - Fresh
SCAPER	Cortical_fate_NPCs	17.9101	2.98917	0.83015	3.60077	0.000317281	0.0114614	0.0160953	VivoPhix - Fresh
CYCS	Cortical_fate_NPCs	34.0552	-2.34629	0.652214	-3.59743	0.000321379	0.0115076	0.0161911	VivoPhix - Fresh
COL6A1	Cortical_fate_NPCs	10.5669	2.70065	0.754541	3.57919	0.000344656	0.0122338	0.0169032	VivoPhix - Fresh
CHD9	Cortical_fate_NPCs	41.1049	1.63342	0.45666	3.57689	0.000347702	0.0122355	0.0169889	VivoPhix - Fresh
DPP10	Cortical_fate_NPCs	31.1032	2.09982	0.588536	3.56788	0.000359885	0.012345	0.0173817	VivoPhix - Fresh
CASC15	Cortical_fate_NPCs	37.9618	1.87531	0.525545	3.56831	0.000359293	0.012345	0.0173817	VivoPhix - Fresh
CALM1	Cortical_fate_NPCs	137.186	-1.44169	0.404028	-3.5683	0.000359306	0.012345	0.0173817	VivoPhix - Fresh
PTTG1IP	Cortical_fate_NPCs	32.2974	-2.47265	0.693665	-3.56462	0.000364382	0.012395	0.0173817	VivoPhix - Fresh
UBE2L3	Cortical_fate_NPCs	25.688	-2.73297	0.767592	-3.56045	0.000370223	0.0124897	0.0175001	VivoPhix - Fresh
Z99774.1	Cortical_fate_NPCs	11.1322	-5.48035	1.5407	-3.55706	0.00037503	0.0125481	0.0176453	VivoPhix - Fresh
NOTCH1	Cortical_fate_NPCs	10.8857	2.48336	0.702537	3.53485	0.000408002	0.0132217	0.0185477	VivoPhix - Fresh
GNAS	Cortical_fate_NPCs	83.8635	1.05395	0.297632	3.5411	0.000398468	0.0132217	0.0183762	VivoPhix - Fresh
CALM2	Cortical_fate_NPCs	132.087	-1.19745	0.338761	-3.53478	0.000408116	0.0132217	0.0185477	VivoPhix - Fresh
HMGN2	Cortical_fate_NPCs	114.567	-2.09624	0.592744	-3.5365	0.000405465	0.0132217	0.0185174	VivoPhix - Fresh
NF1	Cortical_fate_NPCs	26.9543	2.07896	0.590109	3.52301	0.000426672	0.013714	0.0191282	VivoPhix - Fresh
EIF4B	Cortical_fate_NPCs	58.1499	-2.14508	0.610159	-3.5156	0.000438761	0.0139924	0.0195167	VivoPhix - Fresh
HNRNPA1	Cortical_fate_NPCs	330.785	-1.00227	0.285362	-3.51229	0.000444265	0.0140581	0.0196592	VivoPhix - Fresh
NFIA	Cortical_fate_NPCs	34.8719	2.66014	0.759002	3.50479	0.000456969	0.0143488	0.019963	VivoPhix - Fresh
PTPRS	Cortical_fate_NPCs	26.3969	1.66105	0.475734	3.49156	0.000480213	0.0149636	0.0207138	VivoPhix - Fresh
ANKRD36B	Cortical_fate_NPCs	11.8879	2.43964	0.700939	3.48054	0.000500409	0.0154486	0.0213337	VivoPhix - Fresh
PARD3B	Cortical_fate_NPCs	31.6264	1.89086	0.543511	3.47897	0.000503348	0.0154486	0.0214155	VivoPhix - Fresh
ATP5IF1	Cortical_fate_NPCs	47.5613	-1.68465	0.485021	-3.47335	0.000514007	0.015658	0.0215771	VivoPhix - Fresh
SPCS2	Cortical_fate_NPCs	24.351	-2.41361	0.697275	-3.46149	0.0005372	0.0162433	0.0220811	VivoPhix - Fresh
RB1CC1	Cortical_fate_NPCs	34.1507	1.67632	0.484772	3.45795	0.000544292	0.0163368	0.0222609	VivoPhix - Fresh
DNAJC8	Cortical_fate_NPCs	44.5919	-1.78522	0.517324	-3.45088	0.000558755	0.0166485	0.0226716	VivoPhix - Fresh
MED13	Cortical_fate_NPCs	12.8781	2.51279	0.729038	3.44672	0.000567427	0.0166636	0.0228427	VivoPhix - Fresh
HADHA	Cortical_fate_NPCs	48.0315	-2.04281	0.592593	-3.44724	0.000566353	0.0166636	0.0228353	VivoPhix - Fresh
TRPM3	Cortical_fate_NPCs	14.7295	2.90571	0.845052	3.43849	0.000584958	0.0167193	0.0232503	VivoPhix - Fresh
MIB1	Cortical_fate_NPCs	32.4062	1.51489	0.440612	3.43815	0.00058571	0.0167193	0.0232503	VivoPhix - Fresh
LDHB	Cortical_fate_NPCs	200.556	-1.30827	0.380206	-3.44095	0.000579678	0.0167193	0.0231903	VivoPhix - Fresh
SOCS4	Cortical_fate_NPCs	11.7441	-5.2685	1.53044	-3.44246	0.000576445	0.0167193	0.023097	VivoPhix - Fresh
NXN	Cortical_fate_NPCs	10.2885	2.56138	0.747311	3.42746	0.000609256	0.0168962	0.0239431	VivoPhix - Fresh
DYNC2H1	Cortical_fate_NPCs	12.7475	2.55782	0.746579	3.42606	0.000612415	0.0168962	0.0240019	VivoPhix - Fresh
UBB	Cortical_fate_NPCs	131.811	-1.42573	0.416075	-3.42661	0.000611156	0.0168962	0.0239819	VivoPhix - Fresh
NDUFA3	Cortical_fate_NPCs	35.497	-1.81865	0.529988	-3.4315	0.000600252	0.0168962	0.0237174	VivoPhix - Fresh
ARF1	Cortical_fate_NPCs	40.3247	-2.10636	0.614821	-3.42597	0.000612602	0.0168962	0.0240019	VivoPhix - Fresh
SLC35F5	Cortical_fate_NPCs	10.9473	2.74555	0.803738	3.41598	0.000635536	0.0172686	0.0245073	VivoPhix - Fresh
KIAA1324L	Cortical_fate_NPCs	11.868	2.71071	0.793862	3.41458	0.000638794	0.0172686	0.0246145	VivoPhix - Fresh
TMEM258	Cortical_fate_NPCs	64.2478	-1.55931	0.456368	-3.41678	0.000633673	0.0172686	0.0245005	VivoPhix - Fresh
KIAA2026	Cortical_fate_NPCs	10.7706	3.05148	0.895807	3.4064	0.000658261	0.0174669	0.0250991	VivoPhix - Fresh
UBR4	Cortical_fate_NPCs	10.1696	2.62542	0.770391	3.4079	0.000654646	0.0174669	0.0249999	VivoPhix - Fresh
ILF2	Cortical_fate_NPCs	38.8385	-2.04974	0.601785	-3.40611	0.000658966	0.0174669	0.0250991	VivoPhix - Fresh
RIF1	Cortical_fate_NPCs	27.3417	1.66939	0.491253	3.39823	0.000678222	0.0178613	0.0255161	VivoPhix - Fresh
NOLC1	Cortical_fate_NPCs	25.832	-2.18831	0.647422	-3.38004	0.000724755	0.0189644	0.0267992	VivoPhix - Fresh
ACAT2	Cortical_fate_NPCs	88.0195	-1.83211	0.542661	-3.37616	0.000735048	0.0191112	0.0270627	VivoPhix - Fresh
ANKRD12	Cortical_fate_NPCs	43.67	1.47802	0.438848	3.36796	0.000757264	0.0195643	0.0276229	VivoPhix - Fresh
PEBP1	Cortical_fate_NPCs	117.226	-1.35966	0.404209	-3.36376	0.000768894	0.0196164	0.0278884	VivoPhix - Fresh
TOMM7	Cortical_fate_NPCs	68.2823	-1.94208	0.577283	-3.36417	0.000767747	0.0196164	0.0278665	VivoPhix - Fresh
NSD2	Cortical_fate_NPCs	57.416	1.57806	0.470197	3.35617	0.000790313	0.0200376	0.0283843	VivoPhix - Fresh
ITGAV	Cortical_fate_NPCs	9.48634	2.81528	0.839277	3.35442	0.000795328	0.0200403	0.0284608	VivoPhix - Fresh
ABR	Cortical_fate_NPCs	9.31971	2.52933	0.756097	3.34524	0.000822111	0.020216	0.0290445	VivoPhix - Fresh
GPHN	Cortical_fate_NPCs	28.7356	2.09623	0.626329	3.34685	0.000817351	0.020216	0.0289499	VivoPhix - Fresh
FAU	Cortical_fate_NPCs	156.099	-1.14479	0.341978	-3.34757	0.00081524	0.020216	0.0289336	VivoPhix - Fresh
DNAJA1	Cortical_fate_NPCs	82.6203	-1.56531	0.467247	-3.35007	0.000807925	0.020216	0.0287551	VivoPhix - Fresh
B4GALNT4	Cortical_fate_NPCs	12.9478	2.91761	0.874603	3.33592	0.000850162	0.0205419	0.0295713	VivoPhix - Fresh
QKI	Cortical_fate_NPCs	68.6087	1.39025	0.416763	3.33583	0.000850462	0.0205419	0.0295713	VivoPhix - Fresh
EID1	Cortical_fate_NPCs	90.1079	-1.30057	0.389555	-3.3386	0.000842003	0.0205419	0.02944	VivoPhix - Fresh
XPR1	Cortical_fate_NPCs	15.0103	2.05837	0.618721	3.32681	0.000878478	0.0209704	0.0301398	VivoPhix - Fresh
HNRNPR	Cortical_fate_NPCs	79.342	-1.2506	0.375869	-3.32721	0.000877189	0.0209704	0.0301398	VivoPhix - Fresh
ARID2	Cortical_fate_NPCs	19.2321	2.07375	0.627011	3.30736	0.000941794	0.0223512	0.0315395	VivoPhix - Fresh
AFF3	Cortical_fate_NPCs	10.474	2.81545	0.852507	3.30255	0.000958107	0.022477	0.0319015	VivoPhix - Fresh
DOCK3	Cortical_fate_NPCs	16.6948	2.4953	0.755364	3.30345	0.000955046	0.022477	0.0319015	VivoPhix - Fresh
ACTB	Cortical_fate_NPCs	140.935	-1.50057	0.455878	-3.2916	0.000996189	0.0232368	0.0327091	VivoPhix - Fresh
BIRC6	Cortical_fate_NPCs	19.135	2.39315	0.731949	3.26957	0.00107713	0.024868	0.0343549	VivoPhix - Fresh
SUMO2	Cortical_fate_NPCs	66.9793	-1.62438	0.496865	-3.26926	0.0010783	0.024868	0.034371	VivoPhix - Fresh
MIR181A1HG	Cortical_fate_NPCs	12.8145	2.67108	0.818573	3.26309	0.00110205	0.0252729	0.0348088	VivoPhix - Fresh
NCKAP5	Cortical_fate_NPCs	33.4799	2.04821	0.629541	3.2535	0.00113993	0.0259955	0.0352403	VivoPhix - Fresh
OGT	Cortical_fate_NPCs	12.1302	2.14665	0.661163	3.24679	0.00116716	0.0264686	0.0357802	VivoPhix - Fresh
RAN	Cortical_fate_NPCs	105.373	-1.59868	0.492931	-3.24321	0.0011819	0.0266549	0.0360473	VivoPhix - Fresh
FDPS	Cortical_fate_NPCs	72.4102	-1.89223	0.584098	-3.23958	0.00119704	0.0267013	0.0362628	VivoPhix - Fresh
TKT	Cortical_fate_NPCs	32.1324	-2.24674	0.693316	-3.24057	0.00119291	0.0267013	0.0362404	VivoPhix - Fresh
PSMB5	Cortical_fate_NPCs	32.6509	-2.14247	0.662401	-3.2344	0.00121898	0.0270429	0.0367213	VivoPhix - Fresh
C1QBP	Cortical_fate_NPCs	25.4965	-3.00802	0.93145	-3.22939	0.00124054	0.0273724	0.0370922	VivoPhix - Fresh
SRRM1	Cortical_fate_NPCs	70.1139	-1.37041	0.424707	-3.22672	0.00125218	0.0274807	0.037251	VivoPhix - Fresh
TRIP11	Cortical_fate_NPCs	15.0141	1.94663	0.604628	3.21955	0.00128391	0.0280262	0.0378119	VivoPhix - Fresh
PGAP1	Cortical_fate_NPCs	15.1013	2.68398	0.835347	3.21301	0.0013135	0.0285198	0.0383413	VivoPhix - Fresh
GNAQ	Cortical_fate_NPCs	16.0243	1.96836	0.613302	3.20945	0.00132987	0.0287224	0.0386432	VivoPhix - Fresh
SDK1	Cortical_fate_NPCs	18.4047	2.12095	0.661562	3.20597	0.00134609	0.0288331	0.0388503	VivoPhix - Fresh
SRP72	Cortical_fate_NPCs	40.2001	-1.75238	0.546965	-3.20382	0.00135619	0.0288331	0.0389535	VivoPhix - Fresh
PTRHD1	Cortical_fate_NPCs	9.89307	-4.92228	1.53612	-3.20436	0.00135363	0.0288331	0.0389364	VivoPhix - Fresh
REV3L	Cortical_fate_NPCs	43.4118	1.77314	0.555312	3.19305	0.00140776	0.0292362	0.0398675	VivoPhix - Fresh
PSAP	Cortical_fate_NPCs	42.8595	1.64999	0.516841	3.19246	0.00141068	0.0292362	0.0398698	VivoPhix - Fresh
PARP1	Cortical_fate_NPCs	68.3973	-1.36558	0.427287	-3.19594	0.00139376	0.0292362	0.0395803	VivoPhix - Fresh
CSNK2A1	Cortical_fate_NPCs	41.8547	-1.75935	0.550577	-3.19547	0.00139602	0.0292362	0.0396006	VivoPhix - Fresh
ARPC5	Cortical_fate_NPCs	27.8165	-2.21726	0.694544	-3.1924	0.00141096	0.0292362	0.0398698	VivoPhix - Fresh
IRF2BP2	Cortical_fate_NPCs	8.95881	3.49066	1.09469	3.18873	0.00142901	0.0293127	0.0401808	VivoPhix - Fresh
SLC22A17	Cortical_fate_NPCs	9.09673	2.88777	0.905608	3.18877	0.0014288	0.0293127	0.0401808	VivoPhix - Fresh
NLGN4X	Cortical_fate_NPCs	9.69354	2.90762	0.914844	3.17827	0.00148155	0.0302384	0.0409419	VivoPhix - Fresh
CDKAL1	Cortical_fate_NPCs	12.5229	2.40088	0.756512	3.17362	0.00150551	0.0305021	0.0413567	VivoPhix - Fresh
TAB2	Cortical_fate_NPCs	19.7327	2.00261	0.631167	3.17287	0.00150941	0.0305021	0.0413741	VivoPhix - Fresh
GULP1	Cortical_fate_NPCs	19.2063	2.0482	0.64643	3.16847	0.00153241	0.03065	0.0416927	VivoPhix - Fresh
MAX	Cortical_fate_NPCs	17.794	1.78264	0.562586	3.16866	0.00153144	0.03065	0.0416896	VivoPhix - Fresh
LSAMP	Cortical_fate_NPCs	47.4008	1.3679	0.43209	3.16576	0.00154677	0.03065	0.0418617	VivoPhix - Fresh
AC114947.2	Cortical_fate_NPCs	28.8236	-4.73356	1.49502	-3.16623	0.00154431	0.03065	0.0418178	VivoPhix - Fresh
MBD5	Cortical_fate_NPCs	28.9022	2.03525	0.643893	3.16085	0.00157309	0.0308718	0.0422403	VivoPhix - Fresh
ARL3	Cortical_fate_NPCs	46.6252	-1.52864	0.483556	-3.16124	0.00157097	0.0308718	0.0422056	VivoPhix - Fresh
NUP133	Cortical_fate_NPCs	10.5808	2.57001	0.81446	3.15547	0.00160238	0.0309986	0.0426031	VivoPhix - Fresh
CWF19L2	Cortical_fate_NPCs	17.1747	1.83988	0.582698	3.15751	0.00159122	0.0309986	0.0424645	VivoPhix - Fresh
XPO1	Cortical_fate_NPCs	37.2677	1.24044	0.393312	3.15384	0.00161139	0.0309986	0.0427053	VivoPhix - Fresh
TUBA1B	Cortical_fate_NPCs	188.091	-1.35273	0.428825	-3.15451	0.00160767	0.0309986	0.0426551	VivoPhix - Fresh
PPDPF	Cortical_fate_NPCs	78.6703	-1.56869	0.497567	-3.15273	0.00161752	0.0309986	0.0427621	VivoPhix - Fresh
RAD21	Cortical_fate_NPCs	65.6521	-1.39055	0.441951	-3.14638	0.00165304	0.0310955	0.0431668	VivoPhix - Fresh
NDUFA6	Cortical_fate_NPCs	47.3789	-1.53803	0.488578	-3.14797	0.00164409	0.0310955	0.0431087	VivoPhix - Fresh
SMARCC2	Cortical_fate_NPCs	27.6255	-2.41035	0.766004	-3.14665	0.00165151	0.0310955	0.0431609	VivoPhix - Fresh
FTSJ3	Cortical_fate_NPCs	15.385	-3.52152	1.11862	-3.14811	0.00164331	0.0310955	0.0431087	VivoPhix - Fresh
TNRC18	Cortical_fate_NPCs	10.0974	2.65301	0.844331	3.14214	0.00167716	0.0314044	0.0436854	VivoPhix - Fresh
AP000311.1	Cortical_fate_NPCs	13.9567	2.09514	0.667393	3.13929	0.0016936	0.0315674	0.0439201	VivoPhix - Fresh
POLE3	Cortical_fate_NPCs	27.5845	-2.14567	0.684609	-3.13416	0.00172347	0.0319782	0.0443042	VivoPhix - Fresh
COX6A1	Cortical_fate_NPCs	66.4597	-1.59713	0.510728	-3.12717	0.00176497	0.0324532	0.0449895	VivoPhix - Fresh
RNF168	Cortical_fate_NPCs	21.6472	-2.60108	0.831675	-3.12752	0.0017629	0.0324532	0.044982	VivoPhix - Fresh
NDUFB3	Cortical_fate_NPCs	22.0666	-2.56789	0.822014	-3.1239	0.00178471	0.032669	0.0453131	VivoPhix - Fresh
PLEKHG1	Cortical_fate_NPCs	18.424	2.06068	0.66073	3.11879	0.00181593	0.032945	0.04583	VivoPhix - Fresh
LSM7	Cortical_fate_NPCs	58.8206	-1.48579	0.476331	-3.11923	0.00181324	0.032945	0.0458039	VivoPhix - Fresh
SIGMAR1	Cortical_fate_NPCs	9.65919	-4.87077	1.56655	-3.10924	0.00187571	0.033879	0.0466083	VivoPhix - Fresh
SQLE	Cortical_fate_NPCs	64.0136	-1.16639	0.375916	-3.10281	0.00191695	0.0344222	0.0471533	VivoPhix - Fresh
GINS2	Cortical_fate_NPCs	23.8184	-2.92803	0.943938	-3.10193	0.00192265	0.0344222	0.0472709	VivoPhix - Fresh
FAT1	Cortical_fate_NPCs	8.77605	3.08841	0.997363	3.09658	0.00195767	0.0348961	0.0476521	VivoPhix - Fresh
ERH	Cortical_fate_NPCs	74.5154	-1.5157	0.489869	-3.09408	0.00197422	0.0350381	0.0478505	VivoPhix - Fresh
CDC42BPA	Cortical_fate_NPCs	18.1707	2.11749	0.685282	3.08996	0.00200186	0.0350712	0.0482923	VivoPhix - Fresh
UHRF2	Cortical_fate_NPCs	21.0145	1.92758	0.62331	3.09249	0.00198482	0.0350712	0.0480653	VivoPhix - Fresh
ATP5MC1	Cortical_fate_NPCs	15.9428	-3.54004	1.14535	-3.0908	0.00199619	0.0350712	0.0481782	VivoPhix - Fresh
HNRNPDL	Cortical_fate_NPCs	152.541	-1.01263	0.32792	-3.08803	0.00201486	0.035148	0.0485373	VivoPhix - Fresh
PLEKHA5	Cortical_fate_NPCs	63.4113	1.45713	0.472709	3.0825	0.00205268	0.0356554	0.0491942	VivoPhix - Fresh
UBE2I	Cortical_fate_NPCs	37.7024	-1.66456	0.540281	-3.08093	0.00206358	0.035693	0.0494094	VivoPhix - Fresh
ATP5PF	Cortical_fate_NPCs	68.2477	-1.46657	0.47665	-3.07682	0.00209221	0.035986	0.049839	VivoPhix - Fresh
ATXN7L3B	Cortical_fate_NPCs	38.9099	-1.60758	0.522626	-3.07597	0.00209816	0.035986	0.0499386	VivoPhix - Fresh
ARHGAP5	Cortical_fate_NPCs	23.1482	1.70193	0.554348	3.07015	0.00213954	0.0365422	0.050567	VivoPhix - Fresh
FBXL7	Cortical_fate_NPCs	14.5365	2.44149	0.795611	3.0687	0.00214991	0.0365663	0.0507186	VivoPhix - Fresh
HERC1	Cortical_fate_NPCs	13.2998	2.1054	0.686703	3.06595	0.00216979	0.0367513	0.0509183	VivoPhix - Fresh
PABPC4	Cortical_fate_NPCs	19.7032	1.66569	0.544191	3.06085	0.0022071	0.0370756	0.0514708	VivoPhix - Fresh
COX6C	Cortical_fate_NPCs	79.7982	-1.35507	0.442572	-3.0618	0.00220007	0.0370756	0.0514598	VivoPhix - Fresh
CELSR1	Cortical_fate_NPCs	9.4242	2.91618	0.955967	3.0505	0.00228458	0.0381879	0.0525457	VivoPhix - Fresh
FBXL17	Cortical_fate_NPCs	11.1375	2.42218	0.7946	3.0483	0.00230138	0.0381879	0.0527158	VivoPhix - Fresh
HSPA4	Cortical_fate_NPCs	23.4367	-2.48571	0.815273	-3.04893	0.0022966	0.0381879	0.0526299	VivoPhix - Fresh
TRIO	Cortical_fate_NPCs	21.0854	1.7156	0.564431	3.03953	0.0023695	0.0391591	0.0536906	VivoPhix - Fresh
TTYH3	Cortical_fate_NPCs	11.2961	2.39974	0.791064	3.03356	0.00241687	0.0397809	0.054342	VivoPhix - Fresh
POLK	Cortical_fate_NPCs	9.7875	2.6289	0.867482	3.0305	0.00244151	0.0398432	0.0546563	VivoPhix - Fresh
CACHD1	Cortical_fate_NPCs	41.8664	1.57049	0.518406	3.02946	0.00244994	0.0398432	0.0547256	VivoPhix - Fresh
USP10	Cortical_fate_NPCs	28.9428	-1.94546	0.641816	-3.03117	0.00243605	0.0398432	0.0546056	VivoPhix - Fresh
MYO9A	Cortical_fate_NPCs	13.269	2.5005	0.826935	3.02382	0.00249607	0.0404323	0.0552945	VivoPhix - Fresh
BTF3	Cortical_fate_NPCs	86.233	-1.68226	0.556599	-3.0224	0.0025078	0.0404619	0.0554387	VivoPhix - Fresh
DNAJC19	Cortical_fate_NPCs	16.398	-3.50438	1.16059	-3.01949	0.00253202	0.0406917	0.0557098	VivoPhix - Fresh
MAP2K5	Cortical_fate_NPCs	8.93964	2.888	0.957744	3.01542	0.00256621	0.0407959	0.0560055	VivoPhix - Fresh
SNU13	Cortical_fate_NPCs	34.6217	-2.09099	0.693493	-3.01515	0.00256848	0.0407959	0.0560254	VivoPhix - Fresh
ATP6V0E1	Cortical_fate_NPCs	8.91164	-4.62107	1.53148	-3.01738	0.0025497	0.0407959	0.0559309	VivoPhix - Fresh
ZBTB20	Cortical_fate_NPCs	23.9028	2.03139	0.675562	3.00696	0.00263876	0.0416595	0.0569828	VivoPhix - Fresh
FAT4	Cortical_fate_NPCs	19.069	1.67998	0.559148	3.00453	0.00265991	0.0416595	0.0572226	VivoPhix - Fresh
ELF2	Cortical_fate_NPCs	21.0197	1.63535	0.544795	3.00178	0.00268409	0.0416595	0.0575112	VivoPhix - Fresh
PDIA3	Cortical_fate_NPCs	65.4747	-1.47666	0.491599	-3.00379	0.00266635	0.0416595	0.0572892	VivoPhix - Fresh
PLGRKT	Cortical_fate_NPCs	10.1005	-4.60447	1.53366	-3.00227	0.00267972	0.0416595	0.0574801	VivoPhix - Fresh
SMIM7	Cortical_fate_NPCs	8.96156	-4.66911	1.5539	-3.00477	0.00265784	0.0416595	0.0572226	VivoPhix - Fresh
BAZ2B	Cortical_fate_NPCs	41.5486	1.49687	0.49996	2.99399	0.00275359	0.0425763	0.058281	VivoPhix - Fresh
TRPS1	Cortical_fate_NPCs	9.25562	2.33564	0.782359	2.98538	0.00283223	0.0432182	0.0590217	VivoPhix - Fresh
ARID1A	Cortical_fate_NPCs	14.2223	1.84871	0.61937	2.98482	0.00283745	0.0432182	0.0590217	VivoPhix - Fresh
GABPB1-AS1	Cortical_fate_NPCs	40.6901	-1.50507	0.503776	-2.98757	0.00281202	0.0432182	0.0589617	VivoPhix - Fresh
PSMD4	Cortical_fate_NPCs	25.0519	-2.2468	0.75227	-2.98669	0.00282011	0.0432182	0.0590217	VivoPhix - Fresh
EIF4G2	Cortical_fate_NPCs	65.8265	1.10144	0.370235	2.97498	0.00293008	0.0444632	0.060062	VivoPhix - Fresh
SOS1	Cortical_fate_NPCs	28.2304	1.4822	0.499088	2.96983	0.00297969	0.0447172	0.0604763	VivoPhix - Fresh
CEP290	Cortical_fate_NPCs	40.3784	1.36485	0.459312	2.9715	0.00296347	0.0447172	0.0603772	VivoPhix - Fresh
C9orf78	Cortical_fate_NPCs	21.9986	-3.24535	1.09247	-2.97066	0.00297157	0.0447172	0.0603951	VivoPhix - Fresh
NUDC	Cortical_fate_NPCs	37.4823	-1.78357	0.601477	-2.96532	0.00302366	0.0450459	0.0608135	VivoPhix - Fresh
AP002387.2	Cortical_fate_NPCs	9.71085	-4.57118	1.54133	-2.96574	0.0030196	0.0450459	0.0607558	VivoPhix - Fresh
DENND5B	Cortical_fate_NPCs	15.7358	2.05215	0.692498	2.9634	0.00304258	0.045163	0.0610504	VivoPhix - Fresh
TBCK	Cortical_fate_NPCs	10.9596	2.99338	1.01182	2.95841	0.00309234	0.0454063	0.0614479	VivoPhix - Fresh
DYRK1A	Cortical_fate_NPCs	10.8285	2.27833	0.769948	2.95907	0.00308564	0.0454063	0.0613861	VivoPhix - Fresh
MORF4L1	Cortical_fate_NPCs	124.932	-1.20717	0.407991	-2.9588	0.00308836	0.0454063	0.0613925	VivoPhix - Fresh
KIAA1586	Cortical_fate_NPCs	17.6964	-3.35794	1.13673	-2.95403	0.00313657	0.0458905	0.0619188	VivoPhix - Fresh
GSTP1	Cortical_fate_NPCs	119.869	-1.34989	0.458165	-2.94629	0.00321616	0.046887	0.063005	VivoPhix - Fresh
NR2F2	Cortical_fate_NPCs	18.8587	1.72204	0.58476	2.94487	0.00323094	0.0469297	0.0632222	VivoPhix - Fresh
DRAP1	Cortical_fate_NPCs	22.0595	-2.51365	0.85388	-2.9438	0.00324208	0.0469297	0.0633935	VivoPhix - Fresh
EMD	Cortical_fate_NPCs	11.6878	-4.63576	1.57551	-2.94239	0.00325691	0.0469777	0.0635847	VivoPhix - Fresh
CHD2	Cortical_fate_NPCs	39.475	1.28479	0.439121	2.92582	0.00343555	0.0491025	0.0658688	VivoPhix - Fresh
TRIM2	Cortical_fate_NPCs	35.3294	1.2421	0.424448	2.92638	0.00342931	0.0491025	0.0657737	VivoPhix - Fresh
ACP1	Cortical_fate_NPCs	32.0874	-1.73928	0.594547	-2.92539	0.0034403	0.0491025	0.0659106	VivoPhix - Fresh
ADGRB3	Cortical_fate_NPCs	54.2771	1.60221	0.548287	2.92221	0.00347559	0.0494334	0.0663143	VivoPhix - Fresh
PCNX1	Cortical_fate_NPCs	11.6869	2.15164	0.736856	2.92003	0.00349999	0.0495766	0.066596	VivoPhix - Fresh
BACH2	Cortical_fate_NPCs	28.0539	1.86168	0.637936	2.91829	0.00351955	0.0495766	0.066805	VivoPhix - Fresh
RANBP1	Cortical_fate_NPCs	65.5255	-1.56319	0.535694	-2.91807	0.0035221	0.0495766	0.0668168	VivoPhix - Fresh
IPO5	Cortical_fate_NPCs	19.2616	1.74238	0.597653	2.91536	0.00355275	0.0498362	0.0671866	VivoPhix - Fresh
RBFOX1	Dorsal_dp6_NPCs	53.0276	3.88735	0.503093	7.72691	1.10186e-14	3.25929e-11	2.97426e-11	VivoPhix - Fresh
INO80D	Dorsal_dp6_NPCs	43.2719	4.19243	0.672119	6.23763	4.44241e-10	6.57032e-07	3.86166e-07	VivoPhix - Fresh
LUZP2	Dorsal_dp6_NPCs	59.3747	9.85069	1.6043	6.14016	8.24365e-10	8.12824e-07	6.71099e-07	VivoPhix - Fresh
AC114316.2	Dorsal_dp6_NPCs	36.9976	8.23023	1.3701	6.00702	1.88969e-09	1.39742e-06	1.27522e-06	VivoPhix - Fresh
SLC26A3	Dorsal_dp6_NPCs	16.5372	8.97352	1.58178	5.67305	1.40277e-08	8.29878e-06	6.72372e-06	VivoPhix - Fresh
TMSB4X	Dorsal_dp6_NPCs	403.748	-2.3797	0.428792	-5.54979	2.8602e-08	1.39284e-05	1.18299e-05	VivoPhix - Fresh
MT-CO1	Dorsal_dp6_NPCs	303.754	-2.58541	0.467952	-5.52493	3.2961e-08	1.39284e-05	1.34164e-05	VivoPhix - Fresh
RASGEF1B	Dorsal_dp6_NPCs	15.5577	5.27629	0.996411	5.2953	1.18823e-07	4.39349e-05	4.00927e-05	VivoPhix - Fresh
LINC01609	Dorsal_dp6_NPCs	87.8868	7.06846	1.36913	5.16274	2.43361e-07	7.99847e-05	7.38536e-05	VivoPhix - Fresh
YBX1	Dorsal_dp6_NPCs	139.393	-2.72205	0.554745	-4.90684	9.25552e-07	0.000273778	0.000216752	VivoPhix - Fresh
ANKRD36C	Dorsal_dp6_NPCs	15.9406	3.26584	0.709784	4.60118	4.201e-06	0.00112969	0.000741063	VivoPhix - Fresh
YWHAE	Dorsal_dp6_NPCs	96.4282	-2.11836	0.463238	-4.57294	4.80934e-06	0.0011855	0.000823041	VivoPhix - Fresh
ANKRD12	Dorsal_dp6_NPCs	24.8863	3.23412	0.727835	4.44348	8.85139e-06	0.00201403	0.00133518	VivoPhix - Fresh
MIB1	Dorsal_dp6_NPCs	19.89	2.59072	0.587063	4.41301	1.01944e-05	0.00215393	0.00148534	VivoPhix - Fresh
BCOR	Dorsal_dp6_NPCs	7.91932	4.32607	0.998169	4.334	1.46422e-05	0.00225216	0.00195053	VivoPhix - Fresh
DYNC2H1	Dorsal_dp6_NPCs	9.19378	4.01706	0.916378	4.38362	1.16722e-05	0.00225216	0.00165368	VivoPhix - Fresh
ADGRL3	Dorsal_dp6_NPCs	24.0009	3.83501	0.878281	4.36649	1.26258e-05	0.00225216	0.00176317	VivoPhix - Fresh
HSPD1	Dorsal_dp6_NPCs	58.7656	-2.33056	0.538811	-4.32537	1.52276e-05	0.00225216	0.0020025	VivoPhix - Fresh
EEF1A1	Dorsal_dp6_NPCs	137.329	-2.38274	0.548069	-4.34752	1.37687e-05	0.00225216	0.00188277	VivoPhix - Fresh
FTH1	Dorsal_dp6_NPCs	125.908	-2.38626	0.550733	-4.33289	1.47168e-05	0.00225216	0.00195538	VivoPhix - Fresh
LRP1B	Dorsal_dp6_NPCs	10.3025	8.07283	1.88635	4.27961	1.8722e-05	0.00263713	0.00232348	VivoPhix - Fresh
AL139022.1	Dorsal_dp6_NPCs	8.19852	4.87533	1.14364	4.263	2.01697e-05	0.00271191	0.00243972	VivoPhix - Fresh
SLC30A10	Dorsal_dp6_NPCs	9.83619	4.97778	1.17436	4.23873	2.24791e-05	0.00284104	0.00266256	VivoPhix - Fresh
ZFPM2	Dorsal_dp6_NPCs	22.5403	3.06828	0.724833	4.23308	2.30511e-05	0.00284104	0.00268165	VivoPhix - Fresh
FGFR3	Dorsal_dp6_NPCs	12.7019	3.93416	0.959126	4.10182	4.09915e-05	0.00485012	0.00393695	VivoPhix - Fresh
TCF4	Dorsal_dp6_NPCs	23.6899	2.69261	0.658583	4.08849	4.34192e-05	0.00493977	0.00410745	VivoPhix - Fresh
AKAP9	Dorsal_dp6_NPCs	40.7473	2.24454	0.557311	4.02744	5.63863e-05	0.00617744	0.00501193	VivoPhix - Fresh
ANKRD26	Dorsal_dp6_NPCs	20.2803	2.32804	0.582002	4.00006	6.33261e-05	0.00668995	0.00548938	VivoPhix - Fresh
AC244453.1	Dorsal_dp6_NPCs	5.3758	6.12686	1.55191	3.94796	7.8821e-05	0.00749367	0.0063362	VivoPhix - Fresh
TPBG	Dorsal_dp6_NPCs	10.5733	4.38055	1.11181	3.94003	8.14724e-05	0.00749367	0.00647825	VivoPhix - Fresh
LRBA	Dorsal_dp6_NPCs	10.2103	3.75207	0.953795	3.93384	8.36008e-05	0.00749367	0.00658666	VivoPhix - Fresh
ARMC9	Dorsal_dp6_NPCs	10.8954	2.92896	0.743628	3.93874	8.19109e-05	0.00749367	0.00649299	VivoPhix - Fresh
RFX2	Dorsal_dp6_NPCs	29.5368	2.58102	0.651947	3.95894	7.52835e-05	0.00749367	0.0061482	VivoPhix - Fresh
SEC24B	Dorsal_dp6_NPCs	8.42219	3.88715	0.994009	3.91058	9.20751e-05	0.00801053	0.00700929	VivoPhix - Fresh
MT-ND5	Dorsal_dp6_NPCs	67.1248	-2.30658	0.597112	-3.86289	0.000112053	0.0094701	0.00802636	VivoPhix - Fresh
TRPM3	Dorsal_dp6_NPCs	30.3104	3.03155	0.789486	3.8399	0.000123082	0.0101132	0.00862365	VivoPhix - Fresh
EXT1	Dorsal_dp6_NPCs	9.14235	4.50448	1.18256	3.80909	0.000139477	0.0111506	0.0094247	VivoPhix - Fresh
WDFY3	Dorsal_dp6_NPCs	7.72106	5.02768	1.3302	3.77964	0.000157058	0.0119857	0.0102482	VivoPhix - Fresh
AC018541.1	Dorsal_dp6_NPCs	5.67898	3.99557	1.05756	3.77811	0.000158026	0.0119857	0.0102982	VivoPhix - Fresh
DLG2	Dorsal_dp6_NPCs	9.68347	5.83155	1.56108	3.73559	0.000187278	0.0134086	0.011448	VivoPhix - Fresh
BRAF	Dorsal_dp6_NPCs	11.4223	3.96645	1.06633	3.71971	0.000199452	0.0134086	0.0119178	VivoPhix - Fresh
KCNT2	Dorsal_dp6_NPCs	13.1135	3.69285	0.987162	3.74087	0.000183384	0.0134086	0.0113103	VivoPhix - Fresh
MAGI1	Dorsal_dp6_NPCs	23.3838	2.59961	0.69774	3.72576	0.000194724	0.0134086	0.011705	VivoPhix - Fresh
CCDC88A	Dorsal_dp6_NPCs	30.3365	2.23429	0.600595	3.72012	0.000199129	0.0134086	0.0119178	VivoPhix - Fresh
LINGO1	Dorsal_dp6_NPCs	4.86178	5.18109	1.39792	3.70629	0.000210315	0.0138247	0.012387	VivoPhix - Fresh
PTPRK	Dorsal_dp6_NPCs	12.8629	3.21326	0.874787	3.67319	0.000239541	0.0154035	0.0133752	VivoPhix - Fresh
DOCK9	Dorsal_dp6_NPCs	4.90809	4.76727	1.30711	3.64719	0.000265128	0.0160051	0.0143133	VivoPhix - Fresh
NBEA	Dorsal_dp6_NPCs	20.8062	2.94691	0.806095	3.65579	0.000256393	0.0160051	0.0140188	VivoPhix - Fresh
UBB	Dorsal_dp6_NPCs	78.4373	-1.76751	0.484198	-3.65038	0.000261848	0.0160051	0.0142261	VivoPhix - Fresh
CCAR1	Dorsal_dp6_NPCs	21.063	2.24211	0.616638	3.63602	0.000276878	0.0163801	0.0147001	VivoPhix - Fresh
ACTB	Dorsal_dp6_NPCs	108.391	-2.12604	0.586303	-3.62618	0.000287644	0.0166834	0.0150937	VivoPhix - Fresh
GPC6	Dorsal_dp6_NPCs	11.2064	4.02275	1.12002	3.59167	0.000328566	0.0174474	0.0164211	VivoPhix - Fresh
SPPL3	Dorsal_dp6_NPCs	5.8577	3.78406	1.05629	3.58241	0.000340434	0.0174474	0.0168045	VivoPhix - Fresh
MAP4K3	Dorsal_dp6_NPCs	13.1319	2.97995	0.830664	3.58743	0.000333953	0.0174474	0.0166125	VivoPhix - Fresh
CHST11	Dorsal_dp6_NPCs	18.3558	2.63522	0.732305	3.59853	0.000320018	0.0174474	0.0161446	VivoPhix - Fresh
HNRNPA2B1	Dorsal_dp6_NPCs	130.54	-1.79647	0.501009	-3.5857	0.000336171	0.0174474	0.0166421	VivoPhix - Fresh
FKBP3	Dorsal_dp6_NPCs	37.0652	-2.68369	0.749397	-3.58113	0.000342105	0.0174474	0.0168414	VivoPhix - Fresh
MT-ND4L	Dorsal_dp6_NPCs	28.2331	-3.26572	0.90943	-3.59096	0.000329466	0.0174474	0.0164211	VivoPhix - Fresh
LRRTM4	Dorsal_dp6_NPCs	6.44258	4.26158	1.19678	3.56087	0.000369628	0.0182227	0.0175001	VivoPhix - Fresh
CNTN3	Dorsal_dp6_NPCs	12.9993	3.81871	1.07166	3.56337	0.000366128	0.0182227	0.0173817	VivoPhix - Fresh
NRXN1	Dorsal_dp6_NPCs	7.3123	5.18358	1.46262	3.54404	0.000394042	0.0185012	0.0182419	VivoPhix - Fresh
FHOD3	Dorsal_dp6_NPCs	8.00589	3.17921	0.897045	3.54409	0.000393974	0.0185012	0.0182419	VivoPhix - Fresh
OST4	Dorsal_dp6_NPCs	34.0427	-3.35002	0.945019	-3.54493	0.000392724	0.0185012	0.0182419	VivoPhix - Fresh
COX6C	Dorsal_dp6_NPCs	47.1424	-2.21891	0.627387	-3.53674	0.000405094	0.0187229	0.0185174	VivoPhix - Fresh
ERBB4	Dorsal_dp6_NPCs	89.1737	2.31056	0.654176	3.53201	0.000412413	0.018768	0.0186444	VivoPhix - Fresh
WDPCP	Dorsal_dp6_NPCs	8.22987	3.71256	1.0567	3.51335	0.000442487	0.0198315	0.0196144	VivoPhix - Fresh
JUND	Dorsal_dp6_NPCs	7.24171	3.09752	0.883052	3.50774	0.000451932	0.0199525	0.0198605	VivoPhix - Fresh
PRKG1	Dorsal_dp6_NPCs	8.66586	4.36673	1.24808	3.49876	0.000467436	0.0203335	0.0202827	VivoPhix - Fresh
ROBO2	Dorsal_dp6_NPCs	5.68129	4.53809	1.29887	3.49388	0.000476062	0.0204086	0.0205536	VivoPhix - Fresh
PLEKHA5	Dorsal_dp6_NPCs	22.6923	2.57618	0.740805	3.47754	0.000506037	0.0213837	0.0215022	VivoPhix - Fresh
CNTN5	Dorsal_dp6_NPCs	5.97138	4.75762	1.37433	3.46177	0.000536628	0.022357	0.0220811	VivoPhix - Fresh
STT3B	Dorsal_dp6_NPCs	6.25719	3.96286	1.15107	3.44277	0.000575788	0.0233313	0.0230887	VivoPhix - Fresh
LPP	Dorsal_dp6_NPCs	13.6483	2.68812	0.780173	3.44554	0.00056991	0.0233313	0.0229067	VivoPhix - Fresh
SLIT2	Dorsal_dp6_NPCs	15.1609	3.65845	1.07628	3.39914	0.000675972	0.0266603	0.0254729	VivoPhix - Fresh
IMMP2L	Dorsal_dp6_NPCs	11.6559	2.76474	0.813227	3.39972	0.000674558	0.0266603	0.025457	VivoPhix - Fresh
PHPT1	Dorsal_dp6_NPCs	30.5035	-2.31831	0.684415	-3.38729	0.000705868	0.0274731	0.0263286	VivoPhix - Fresh
ABL2	Dorsal_dp6_NPCs	5.54765	3.74727	1.11139	3.37169	0.000747073	0.0286992	0.0273922	VivoPhix - Fresh
ADGRL1	Dorsal_dp6_NPCs	4.11675	3.8655	1.15112	3.35804	0.000784965	0.0297683	0.0282913	VivoPhix - Fresh
RABGAP1L	Dorsal_dp6_NPCs	6.62207	3.89188	1.16155	3.35059	0.000806382	0.0301934	0.0287201	VivoPhix - Fresh
NSD2	Dorsal_dp6_NPCs	28.6741	1.73533	0.518786	3.34499	0.000822852	0.030425	0.0290445	VivoPhix - Fresh
LFNG	Dorsal_dp6_NPCs	3.769	5.31107	1.59091	3.33839	0.000842669	0.030773	0.02944	VivoPhix - Fresh
LSAMP	Dorsal_dp6_NPCs	22.1438	2.81626	0.845895	3.32933	0.000870565	0.0313933	0.0300261	VivoPhix - Fresh
ADGRV1	Dorsal_dp6_NPCs	38.3227	2.57283	0.77354	3.32604	0.00088088	0.0313933	0.0301587	VivoPhix - Fresh
HIPK1	Dorsal_dp6_NPCs	4.80349	5.09094	1.53485	3.3169	0.000910229	0.031676	0.0308954	VivoPhix - Fresh
FAM13A	Dorsal_dp6_NPCs	7.54183	3.66384	1.10363	3.31979	0.000900842	0.031676	0.0307051	VivoPhix - Fresh
ATP5MC2	Dorsal_dp6_NPCs	47.5033	-2.0341	0.614562	-3.30983	0.000933532	0.0321092	0.0312929	VivoPhix - Fresh
ZFY	Dorsal_dp6_NPCs	8.52561	2.70281	0.818512	3.3021	0.000959623	0.0326272	0.0319015	VivoPhix - Fresh
CALM2	Dorsal_dp6_NPCs	106.817	-1.44805	0.441262	-3.28161	0.00103216	0.0343048	0.0334828	VivoPhix - Fresh
GTF2F1	Dorsal_dp6_NPCs	10.3965	-5.12429	1.56071	-3.28331	0.00102596	0.0343048	0.0333028	VivoPhix - Fresh
ZIC2	Dorsal_dp6_NPCs	8.84288	2.83092	0.864753	3.27367	0.0010616	0.0348911	0.0340075	VivoPhix - Fresh
SIK3	Dorsal_dp6_NPCs	6.31031	3.73302	1.1449	3.26056	0.00111194	0.0358302	0.0348582	VivoPhix - Fresh
PLXDC2	Dorsal_dp6_NPCs	12.9276	2.67375	0.820474	3.25879	0.00111889	0.0358302	0.0350051	VivoPhix - Fresh
GPC4	Dorsal_dp6_NPCs	13.6902	2.42831	0.745598	3.25686	0.00112651	0.0358302	0.0350696	VivoPhix - Fresh
UBL5	Dorsal_dp6_NPCs	43.8589	-1.79281	0.552405	-3.24546	0.00117261	0.0368998	0.0358809	VivoPhix - Fresh
BBX	Dorsal_dp6_NPCs	16.3318	2.33288	0.719928	3.24043	0.00119348	0.0371612	0.0362404	VivoPhix - Fresh
STPG2	Dorsal_dp6_NPCs	4.67057	4.53405	1.40832	3.21946	0.00128431	0.0387651	0.0378119	VivoPhix - Fresh
TPM3	Dorsal_dp6_NPCs	36.6454	-1.94068	0.60256	-3.22072	0.00127869	0.0387651	0.037755	VivoPhix - Fresh
Z99774.1	Dorsal_dp6_NPCs	13.8535	-4.90477	1.52303	-3.2204	0.00128014	0.0387651	0.0377567	VivoPhix - Fresh
FDPS	Dorsal_dp6_NPCs	47.8051	-2.06368	0.641606	-3.21642	0.00129799	0.0387824	0.0381053	VivoPhix - Fresh
TRIM28	Dorsal_dp6_NPCs	7.66484	3.65314	1.14498	3.19056	0.00141995	0.0420023	0.0400747	VivoPhix - Fresh
PTK2	Dorsal_dp6_NPCs	23.7526	1.931	0.609993	3.16561	0.00154756	0.0440162	0.0418617	VivoPhix - Fresh
HSPE1	Dorsal_dp6_NPCs	32.3682	-2.42738	0.765789	-3.16978	0.00152555	0.0440162	0.0416024	VivoPhix - Fresh
HMGN2	Dorsal_dp6_NPCs	62.7517	-2.54007	0.801314	-3.16988	0.00152504	0.0440162	0.0416024	VivoPhix - Fresh
DBI	Dorsal_dp6_NPCs	21.9635	-3.65685	1.15429	-3.16804	0.0015347	0.0440162	0.0416929	VivoPhix - Fresh
HERC4	Dorsal_dp6_NPCs	7.6303	3.66029	1.16099	3.15273	0.00161753	0.0447744	0.0427621	VivoPhix - Fresh
TRPM7	Dorsal_dp6_NPCs	6.60763	3.04243	0.966344	3.14839	0.00164171	0.0447744	0.0431087	VivoPhix - Fresh
AC092957.1	Dorsal_dp6_NPCs	50.7977	2.63918	0.83865	3.14694	0.0016499	0.0447744	0.0431609	VivoPhix - Fresh
GLO1	Dorsal_dp6_NPCs	34.4782	-1.86435	0.591592	-3.15141	0.00162486	0.0447744	0.0429336	VivoPhix - Fresh
LEO1	Dorsal_dp6_NPCs	8.96564	-4.84377	1.5354	-3.15473	0.00160649	0.0447744	0.0426551	VivoPhix - Fresh
FKBP8	Dorsal_dp6_NPCs	4.88417	4.11667	1.31519	3.13009	0.00174752	0.046384	0.0447454	VivoPhix - Fresh
DST	Dorsal_dp6_NPCs	48.1308	2.51248	0.803713	3.12609	0.00177146	0.046384	0.0450111	VivoPhix - Fresh
DLG1	Dorsal_dp6_NPCs	14.9453	2.30599	0.736832	3.1296	0.00175043	0.046384	0.0447977	VivoPhix - Fresh
RB1CC1	Dorsal_dp6_NPCs	19.4936	1.82421	0.583557	3.12601	0.00177194	0.046384	0.0450111	VivoPhix - Fresh
CYP51A1	Dorsal_dp6_NPCs	5.23749	-5.24649	1.68718	-3.10962	0.00187326	0.0486061	0.0465827	VivoPhix - Fresh
ROBO1	Dorsal_dp6_NPCs	14.8029	2.26805	0.730227	3.10595	0.00189666	0.048634	0.046989	VivoPhix - Fresh
COX6A1	Dorsal_dp6_NPCs	42.8373	-2.11265	0.680553	-3.10431	0.00190722	0.048634	0.0470592	VivoPhix - Fresh
FAF1	Dorsal_dp6_NPCs	8.28024	2.92514	0.943939	3.09886	0.00194264	0.0491139	0.0475118	VivoPhix - Fresh
EIF5A	Dorsal_dp6_NPCs	10.0705	-4.89355	1.58259	-3.09211	0.00198741	0.0498201	0.0480795	VivoPhix - Fresh
RBFOX1	Excitatory_neurons_1	101.472	3.62323	0.437546	8.28079	1.22362e-16	9.14659e-13	4.82739e-13	VivoPhix - Fresh
ZFPM2	Excitatory_neurons_1	81.7697	3.52653	0.457912	7.70133	1.34661e-14	5.03297e-11	3.45319e-11	VivoPhix - Fresh
RASGEF1B	Excitatory_neurons_1	41.196	4.16324	0.547819	7.59966	2.96905e-14	7.39788e-11	7.25112e-11	VivoPhix - Fresh
SLC26A3	Excitatory_neurons_1	39.4772	5.42879	0.718671	7.55393	4.22328e-14	7.89226e-11	9.84543e-11	VivoPhix - Fresh
INO80D	Excitatory_neurons_1	102.313	4.02942	0.546117	7.37831	1.60314e-13	2.39669e-10	3.42584e-10	VivoPhix - Fresh
CHST11	Excitatory_neurons_1	48.0656	3.0542	0.48842	6.25323	4.0205e-10	5.00887e-07	3.55516e-07	VivoPhix - Fresh
LINC01609	Excitatory_neurons_1	163.6	7.1372	1.14996	6.20649	5.41802e-10	5.78568e-07	4.55531e-07	VivoPhix - Fresh
LUZP2	Excitatory_neurons_1	91.8901	7.21895	1.18156	6.10967	9.98393e-10	9.32873e-07	7.87586e-07	VivoPhix - Fresh
MT-ND4L	Excitatory_neurons_1	62.7127	-4.49823	0.75127	-5.9875	2.13087e-09	1.76981e-06	1.4011e-06	VivoPhix - Fresh
GPC4	Excitatory_neurons_1	12.8607	5.40594	0.917833	5.8899	3.86435e-09	2.626e-06	2.22687e-06	VivoPhix - Fresh
ZFY	Excitatory_neurons_1	23.2419	3.26857	0.553902	5.90099	3.61325e-09	2.626e-06	2.10583e-06	VivoPhix - Fresh
JUND	Excitatory_neurons_1	29.8701	3.34318	0.580379	5.76034	8.39429e-09	5.22894e-06	4.39304e-06	VivoPhix - Fresh
FTH1	Excitatory_neurons_1	289.565	-1.89821	0.333113	-5.69841	1.2093e-08	6.95349e-06	6.0215e-06	VivoPhix - Fresh
AC023469.1	Excitatory_neurons_1	15.9385	6.02884	1.07219	5.62295	1.87724e-08	9.48958e-06	8.67369e-06	VivoPhix - Fresh
SLC30A10	Excitatory_neurons_1	16.0754	4.69441	0.835233	5.62048	1.90426e-08	9.48958e-06	8.71999e-06	VivoPhix - Fresh
BCOR	Excitatory_neurons_1	17.96	3.4785	0.623228	5.58142	2.38563e-08	1.11454e-05	1.03688e-05	VivoPhix - Fresh
EXTL3	Excitatory_neurons_1	15.909	3.68254	0.663376	5.55121	2.83702e-08	1.24745e-05	1.18295e-05	VivoPhix - Fresh
FEZ1	Excitatory_neurons_1	70.6175	-2.36147	0.441349	-5.35057	8.76788e-08	3.64111e-05	3.16675e-05	VivoPhix - Fresh
HLA-B	Excitatory_neurons_1	12.7652	3.88721	0.742185	5.23752	1.62745e-07	6.40271e-05	5.24948e-05	VivoPhix - Fresh
AC114947.2	Excitatory_neurons_1	33.1162	-3.80727	0.729034	-5.22235	1.76669e-07	6.60299e-05	5.55877e-05	VivoPhix - Fresh
PPM1H	Excitatory_neurons_1	13.3664	5.87817	1.1487	5.11725	3.10021e-07	0.000110353	9.08573e-05	VivoPhix - Fresh
DNAJA1	Excitatory_neurons_1	127.206	-2.04757	0.40335	-5.07641	3.84632e-07	0.000130688	0.00010721	VivoPhix - Fresh
AL139022.1	Excitatory_neurons_1	16.4238	4.38324	0.870092	5.03767	4.71224e-07	0.000153148	0.000126532	VivoPhix - Fresh
CALM2	Excitatory_neurons_1	288.683	-1.46215	0.29406	-4.97228	6.61699e-07	0.000206092	0.000166402	VivoPhix - Fresh
HES1	Excitatory_neurons_1	15.3055	4.2736	0.868108	4.92289	8.52759e-07	0.000254975	0.000206299	VivoPhix - Fresh
MT-ND5	Excitatory_neurons_1	169.81	-1.87759	0.391935	-4.79056	1.66319e-06	0.000478167	0.000356904	VivoPhix - Fresh
STPG2	Excitatory_neurons_1	7.40711	5.11565	1.07317	4.76686	1.87119e-06	0.000518043	0.000388534	VivoPhix - Fresh
AC104123.1	Excitatory_neurons_1	8.6129	4.78603	1.00741	4.75084	2.02577e-06	0.000527794	0.000417252	VivoPhix - Fresh
MT-CO1	Excitatory_neurons_1	713.089	-2.00691	0.422627	-4.74867	2.04763e-06	0.000527794	0.000420067	VivoPhix - Fresh
LPP	Excitatory_neurons_1	21.2196	2.68874	0.567586	4.73715	2.16746e-06	0.00054006	0.000441122	VivoPhix - Fresh
FDPS	Excitatory_neurons_1	78.5256	-2.10524	0.445711	-4.72332	2.32022e-06	0.000559473	0.000468493	VivoPhix - Fresh
TPM4	Excitatory_neurons_1	42.9649	-2.84958	0.608559	-4.6825	2.83397e-06	0.000661999	0.000551907	VivoPhix - Fresh
AC068599.1	Excitatory_neurons_1	5.92348	8.03283	1.72192	4.66505	3.08542e-06	0.000671876	0.000583919	VivoPhix - Fresh
AC244453.1	Excitatory_neurons_1	10.795	7.37256	1.58174	4.66106	3.14591e-06	0.000671876	0.000593177	VivoPhix - Fresh
DYNLT1	Excitatory_neurons_1	62.5465	-2.38095	0.509723	-4.67107	2.99637e-06	0.000671876	0.000571282	VivoPhix - Fresh
RFX2	Excitatory_neurons_1	56.821	2.97131	0.638896	4.65069	3.30831e-06	0.000686935	0.00061254	VivoPhix - Fresh
Z99774.1	Excitatory_neurons_1	44.3333	-6.60681	1.43681	-4.59826	4.26029e-06	0.000860694	0.00074828	VivoPhix - Fresh
AC018541.1	Excitatory_neurons_1	8.92188	3.64978	0.799384	4.56575	4.97722e-06	0.000971235	0.000842464	VivoPhix - Fresh
VIM	Excitatory_neurons_1	96.8603	2.15714	0.472851	4.56198	5.06731e-06	0.000971235	0.000852089	VivoPhix - Fresh
CELSR2	Excitatory_neurons_1	12.5991	3.20748	0.711292	4.50938	6.50186e-06	0.0011854	0.0010292	VivoPhix - Fresh
MAP1LC3B	Excitatory_neurons_1	47.8643	-2.25332	0.499342	-4.51257	6.4047e-06	0.0011854	0.0010292	VivoPhix - Fresh
GREM1	Excitatory_neurons_1	7.43399	6.09768	1.36411	4.47008	7.81908e-06	0.00139161	0.00120788	VivoPhix - Fresh
EYS	Excitatory_neurons_1	8.35715	3.98951	0.89399	4.46259	8.09759e-06	0.00140766	0.00124342	VivoPhix - Fresh
FGFR3	Excitatory_neurons_1	7.64018	6.88305	1.5604	4.41108	1.02858e-05	0.00174742	0.0014902	VivoPhix - Fresh
AC007513.1	Excitatory_neurons_1	4.82833	7.03908	1.60769	4.37838	1.19565e-05	0.00195814	0.0016893	VivoPhix - Fresh
ZFP36L1	Excitatory_neurons_1	15.7965	3.31867	0.758263	4.37668	1.20501e-05	0.00195814	0.00169319	VivoPhix - Fresh
CHRM2	Excitatory_neurons_1	9.21493	5.07414	1.17356	4.32373	1.53415e-05	0.00234588	0.00200997	VivoPhix - Fresh
AL591368.1	Excitatory_neurons_1	7.66541	4.28303	0.990705	4.32321	1.53777e-05	0.00234588	0.00200997	VivoPhix - Fresh
AKT1	Excitatory_neurons_1	6.30566	4.22607	0.976096	4.32956	1.49405e-05	0.00234588	0.0019698	VivoPhix - Fresh
ELOVL6	Excitatory_neurons_1	40.6651	-2.06385	0.479823	-4.30128	1.69816e-05	0.00253876	0.00217191	VivoPhix - Fresh
ANKRD36C	Excitatory_neurons_1	55.7855	1.59987	0.372869	4.29071	1.78104e-05	0.00258771	0.00224433	VivoPhix - Fresh
ARPC5	Excitatory_neurons_1	56.4501	-1.87927	0.438229	-4.28834	1.80015e-05	0.00258771	0.00226285	VivoPhix - Fresh
TMEM266	Excitatory_neurons_1	9.43329	3.05787	0.714677	4.27867	1.8801e-05	0.00260254	0.00232348	VivoPhix - Fresh
AFF1	Excitatory_neurons_1	11.8252	2.72549	0.636668	4.28086	1.86171e-05	0.00260254	0.00232315	VivoPhix - Fresh
TRIM28	Excitatory_neurons_1	10.7049	3.58375	0.839536	4.26873	1.9659e-05	0.00267184	0.0024006	VivoPhix - Fresh
SPARC	Excitatory_neurons_1	21.4021	3.05207	0.722356	4.22517	2.38763e-05	0.00318706	0.00273208	VivoPhix - Fresh
AC114316.2	Excitatory_neurons_1	64.7582	4.95864	1.17918	4.20515	2.60907e-05	0.00319718	0.00288386	VivoPhix - Fresh
CENPE	Excitatory_neurons_1	8.5958	4.23097	1.00592	4.20606	2.59858e-05	0.00319718	0.00288197	VivoPhix - Fresh
HDAC9	Excitatory_neurons_1	28.0842	2.41896	0.573894	4.21499	2.49795e-05	0.00319718	0.00280948	VivoPhix - Fresh
AP000311.1	Excitatory_neurons_1	21.4387	2.18162	0.518272	4.20941	2.56033e-05	0.00319718	0.00284841	VivoPhix - Fresh
AKAP8L	Excitatory_neurons_1	32.7833	-2.38452	0.566102	-4.21217	2.5293e-05	0.00319718	0.00283172	VivoPhix - Fresh
TPBG	Excitatory_neurons_1	12.2064	4.10559	0.978139	4.19735	2.70061e-05	0.00325598	0.00293445	VivoPhix - Fresh
B4GALNT4	Excitatory_neurons_1	23.4345	3.15262	0.755651	4.17206	3.01854e-05	0.00349381	0.00322123	VivoPhix - Fresh
QKI	Excitatory_neurons_1	30.5658	2.26932	0.544002	4.17152	3.02575e-05	0.00349381	0.00322123	VivoPhix - Fresh
DST	Excitatory_neurons_1	108.572	1.89138	0.453503	4.17059	3.03809e-05	0.00349381	0.00322459	VivoPhix - Fresh
AC092957.1	Excitatory_neurons_1	11.929	4.63054	1.11357	4.15826	3.20675e-05	0.00363189	0.00334505	VivoPhix - Fresh
GRB2	Excitatory_neurons_1	51.095	-1.77207	0.428119	-4.13921	3.48509e-05	0.00388821	0.00352996	VivoPhix - Fresh
PDAP1	Excitatory_neurons_1	39.9809	-1.98569	0.480485	-4.13267	3.58576e-05	0.0039417	0.00358486	VivoPhix - Fresh
YWHAZ	Excitatory_neurons_1	121.414	-1.2778	0.309721	-4.12567	3.69665e-05	0.00394749	0.00363529	VivoPhix - Fresh
SUMO2	Excitatory_neurons_1	80.2625	-1.60996	0.389978	-4.12834	3.65395e-05	0.00394749	0.00361079	VivoPhix - Fresh
AC006288.1	Excitatory_neurons_1	3.5947	7.46034	1.81123	4.11893	3.80633e-05	0.00400737	0.00370428	VivoPhix - Fresh
GPSM1	Excitatory_neurons_1	6.26389	4.59904	1.11929	4.10889	3.97557e-05	0.00407088	0.00383805	VivoPhix - Fresh
ZNF503	Excitatory_neurons_1	14.2552	3.23389	0.78694	4.10945	3.96597e-05	0.00407088	0.00383778	VivoPhix - Fresh
AC021351.1	Excitatory_neurons_1	6.82741	4.73485	1.15615	4.09537	4.21487e-05	0.00425758	0.00401799	VivoPhix - Fresh
TTYH3	Excitatory_neurons_1	12.0735	2.42679	0.594437	4.08251	4.45523e-05	0.00444038	0.00416262	VivoPhix - Fresh
AC006299.1	Excitatory_neurons_1	8.08566	3.27526	0.806007	4.06357	4.8328e-05	0.00475332	0.00441032	VivoPhix - Fresh
CYP51A1	Excitatory_neurons_1	10.7238	-6.03027	1.48798	-4.05266	5.06391e-05	0.00491594	0.00458289	VivoPhix - Fresh
ACSBG2	Excitatory_neurons_1	5.36515	4.5101	1.11784	4.03467	5.46791e-05	0.00524008	0.00491125	VivoPhix - Fresh
COX6A1	Excitatory_neurons_1	86.3274	-1.68706	0.419519	-4.02142	5.78482e-05	0.00547361	0.00512411	VivoPhix - Fresh
ATP6V1F	Excitatory_neurons_1	37.9175	-2.08532	0.522934	-3.98773	6.6709e-05	0.00623312	0.00566932	VivoPhix - Fresh
KHSRP	Excitatory_neurons_1	9.94724	2.7456	0.691134	3.9726	7.10928e-05	0.00656072	0.00590946	VivoPhix - Fresh
SMAP2	Excitatory_neurons_1	23.4955	-2.44091	0.617755	-3.95125	7.77426e-05	0.0070869	0.00626916	VivoPhix - Fresh
SYP	Excitatory_neurons_1	32.4073	-2.07255	0.525606	-3.94317	8.04123e-05	0.00724195	0.00642416	VivoPhix - Fresh
NXPH1	Excitatory_neurons_1	6.94742	5.19324	1.33295	3.89606	9.77703e-05	0.00849806	0.00726717	VivoPhix - Fresh
TRIM33	Excitatory_neurons_1	27.4101	1.79988	0.461891	3.89675	9.74906e-05	0.00849806	0.0072569	VivoPhix - Fresh
STARD4-AS1	Excitatory_neurons_1	24.2797	-4.38912	1.12561	-3.89933	9.64592e-05	0.00849806	0.00722204	VivoPhix - Fresh
DYNLRB1	Excitatory_neurons_1	46.1959	-1.8836	0.484074	-3.89113	9.97772e-05	0.00857281	0.00737443	VivoPhix - Fresh
PHF10	Excitatory_neurons_1	8.61396	2.87807	0.740422	3.88707	0.00010146	0.00861836	0.00745724	VivoPhix - Fresh
SLIT2	Excitatory_neurons_1	22.596	2.36825	0.611063	3.87563	0.00010635	0.00893222	0.00770393	VivoPhix - Fresh
SLC38A2	Excitatory_neurons_1	29.264	1.67667	0.433781	3.86524	0.000110981	0.00921758	0.00797182	VivoPhix - Fresh
HMGA2	Excitatory_neurons_1	13.3035	3.42175	0.891042	3.84017	0.000122951	0.0100995	0.00862365	VivoPhix - Fresh
DGKB	Excitatory_neurons_1	16.0281	2.87701	0.750568	3.83311	0.000126534	0.0102763	0.00880536	VivoPhix - Fresh
C1orf43	Excitatory_neurons_1	49.5939	-1.86632	0.487219	-3.83056	0.000127852	0.0102763	0.00887302	VivoPhix - Fresh
SMC4	Excitatory_neurons_1	20.3289	2.63247	0.687717	3.82784	0.000129273	0.0102799	0.0089474	VivoPhix - Fresh
TIAM1	Excitatory_neurons_1	23.3788	2.35071	0.617775	3.80512	0.000141735	0.0111523	0.00952032	VivoPhix - Fresh
AC008695.1	Excitatory_neurons_1	5.52711	4.3531	1.14522	3.80109	0.000144063	0.0112174	0.00963303	VivoPhix - Fresh
DLL1	Excitatory_neurons_1	14.7935	2.37595	0.625597	3.79789	0.000145933	0.0112287	0.00972011	VivoPhix - Fresh
DACH1	Excitatory_neurons_1	47.4888	1.89835	0.500443	3.79335	0.000148629	0.0112287	0.00984884	VivoPhix - Fresh
ATXN7L3B	Excitatory_neurons_1	59.6949	-1.33449	0.351811	-3.79321	0.000148714	0.0112287	0.00984884	VivoPhix - Fresh
NFE2L1	Excitatory_neurons_1	24.8717	-2.05769	0.543465	-3.78623	0.000152947	0.0114328	0.0100438	VivoPhix - Fresh
SDK2	Excitatory_neurons_1	9.21997	3.05034	0.80635	3.7829	0.000155015	0.0114726	0.0101406	VivoPhix - Fresh
LHX1	Excitatory_neurons_1	20.2484	1.98909	0.526616	3.77711	0.000158659	0.0115242	0.0103263	VivoPhix - Fresh
NAP1L1	Excitatory_neurons_1	153.893	1.33342	0.353273	3.77449	0.000160337	0.0115242	0.010396	VivoPhix - Fresh
TMSB15A	Excitatory_neurons_1	137.085	-1.48304	0.392691	-3.77662	0.000158972	0.0115242	0.0103336	VivoPhix - Fresh
PWAR6	Excitatory_neurons_1	12.124	2.38384	0.633284	3.76425	0.000167047	0.0118922	0.0106559	VivoPhix - Fresh
AK5	Excitatory_neurons_1	7.66277	3.95946	1.0528	3.76086	0.000169328	0.0119408	0.0107618	VivoPhix - Fresh
RICTOR	Excitatory_neurons_1	14.6635	2.40297	0.642096	3.74239	0.000182282	0.0122753	0.0112771	VivoPhix - Fresh
AGAP3	Excitatory_neurons_1	10.1877	2.3803	0.635653	3.74466	0.000180638	0.0122753	0.0112218	VivoPhix - Fresh
CBX1	Excitatory_neurons_1	73.2877	-1.31964	0.3526	-3.7426	0.000182123	0.0122753	0.0112771	VivoPhix - Fresh
YBX1	Excitatory_neurons_1	268.478	-1.68988	0.450772	-3.74887	0.000177636	0.0122753	0.0111238	VivoPhix - Fresh
HSPA8	Excitatory_neurons_1	33.8707	-2.07889	0.554617	-3.74834	0.000178012	0.0122753	0.0111338	VivoPhix - Fresh
ELOC	Excitatory_neurons_1	41.4415	-1.95005	0.521532	-3.73908	0.000184695	0.0123267	0.0113307	VivoPhix - Fresh
ARPC2	Excitatory_neurons_1	80.0821	-1.35396	0.362422	-3.73586	0.000187072	0.0123749	0.011448	VivoPhix - Fresh
ADGRV1	Excitatory_neurons_1	21.3231	2.56553	0.688527	3.72611	0.000194461	0.0127508	0.011705	VivoPhix - Fresh
DCTN4	Excitatory_neurons_1	15.4545	2.02936	0.545863	3.71771	0.000201033	0.0130671	0.0119749	VivoPhix - Fresh
IER5	Excitatory_neurons_1	6.88923	3.23822	0.874112	3.70458	0.00021174	0.0132928	0.012387	VivoPhix - Fresh
GNPAT	Excitatory_neurons_1	16.0662	2.19304	0.592134	3.70362	0.000212541	0.0132928	0.012387	VivoPhix - Fresh
EEF1A1	Excitatory_neurons_1	243.766	-1.73747	0.468808	-3.70614	0.000210445	0.0132928	0.012387	VivoPhix - Fresh
DUOX1	Excitatory_neurons_1	7.85927	-5.78732	1.56304	-3.70261	0.000213396	0.0132928	0.0124152	VivoPhix - Fresh
RUNDC3A-AS1	Excitatory_neurons_1	7.80458	-5.83104	1.57413	-3.7043	0.000211976	0.0132928	0.012387	VivoPhix - Fresh
MED13L	Excitatory_neurons_1	30.4412	1.72828	0.468871	3.68606	0.000227754	0.0140699	0.0130076	VivoPhix - Fresh
ANXA5	Excitatory_neurons_1	8.3718	3.23509	0.878238	3.68361	0.000229954	0.0140894	0.0130605	VivoPhix - Fresh
GNG3	Excitatory_neurons_1	44.4777	-1.74127	0.473371	-3.67844	0.000234664	0.0142611	0.0132546	VivoPhix - Fresh
DENND1A	Excitatory_neurons_1	11.5048	3.15475	0.859004	3.67256	0.000240131	0.0143598	0.0133752	VivoPhix - Fresh
ZMIZ1	Excitatory_neurons_1	17.2335	2.11145	0.574711	3.67393	0.000238849	0.0143598	0.0133752	VivoPhix - Fresh
ANKRD36	Excitatory_neurons_1	34.9825	1.53348	0.418063	3.66807	0.000244392	0.0144987	0.0135212	VivoPhix - Fresh
ST6GAL2	Excitatory_neurons_1	18.5853	2.13631	0.585072	3.65137	0.000260844	0.0153529	0.0142016	VivoPhix - Fresh
HES5	Excitatory_neurons_1	10.1869	3.78779	1.03801	3.64908	0.000263182	0.0153694	0.0142834	VivoPhix - Fresh
PAX6	Excitatory_neurons_1	26.8179	1.91733	0.525797	3.64653	0.000265807	0.0153924	0.0143337	VivoPhix - Fresh
PAIP2	Excitatory_neurons_1	61.8853	-1.50374	0.41258	-3.64471	0.000267693	0.0153924	0.0143784	VivoPhix - Fresh
YWHAE	Excitatory_neurons_1	193.515	-1.26731	0.347953	-3.6422	0.000270318	0.0154246	0.0144541	VivoPhix - Fresh
SSBP2	Excitatory_neurons_1	40.6066	1.69313	0.467503	3.62165	0.000292728	0.0165768	0.0152677	VivoPhix - Fresh
CCDC88A	Excitatory_neurons_1	135.922	1.09306	0.302539	3.61295	0.000302736	0.0170147	0.0156201	VivoPhix - Fresh
ASPM	Excitatory_neurons_1	5.87222	4.38787	1.21911	3.59924	0.00031915	0.0177263	0.0161264	VivoPhix - Fresh
LRRIQ1	Excitatory_neurons_1	17.7621	2.25451	0.626525	3.59843	0.000320141	0.0177263	0.0161446	VivoPhix - Fresh
FRAS1	Excitatory_neurons_1	9.78431	3.2168	0.895748	3.59119	0.000329171	0.0179603	0.0164211	VivoPhix - Fresh
MT-ND6	Excitatory_neurons_1	27.548	-2.1929	0.610621	-3.59125	0.000329089	0.0179603	0.0164211	VivoPhix - Fresh
GLI3	Excitatory_neurons_1	8.76617	4.16984	1.16268	3.58641	0.000335268	0.0180931	0.0166295	VivoPhix - Fresh
UBR4	Excitatory_neurons_1	12.7845	2.21889	0.620187	3.57778	0.000346523	0.0180931	0.0169581	VivoPhix - Fresh
ODC1	Excitatory_neurons_1	30.8409	1.88529	0.526376	3.58164	0.000341444	0.0180931	0.0168381	VivoPhix - Fresh
UHRF2	Excitatory_neurons_1	19.7281	1.84184	0.514938	3.57681	0.000347815	0.0180931	0.0169889	VivoPhix - Fresh
RAPGEF2	Excitatory_neurons_1	29.5049	1.79848	0.501622	3.58533	0.000336649	0.0180931	0.0166497	VivoPhix - Fresh
SYNE2	Excitatory_neurons_1	67.1275	1.77457	0.495975	3.57794	0.000346313	0.0180931	0.0169581	VivoPhix - Fresh
TMED4	Excitatory_neurons_1	23.7039	-2.37601	0.664386	-3.57626	0.00034855	0.0180931	0.0170086	VivoPhix - Fresh
STEAP1B	Excitatory_neurons_1	12.6576	2.52182	0.707373	3.56505	0.00036379	0.0186525	0.0173817	VivoPhix - Fresh
DTD1	Excitatory_neurons_1	40.8112	-1.99712	0.560255	-3.56467	0.000364317	0.0186525	0.0173817	VivoPhix - Fresh
GABBR2	Excitatory_neurons_1	8.05343	4.49152	1.26279	3.55683	0.000375359	0.018739	0.0176453	VivoPhix - Fresh
MLLT1	Excitatory_neurons_1	7.77232	3.06742	0.861995	3.55851	0.000372966	0.018739	0.0175973	VivoPhix - Fresh
MIB1	Excitatory_neurons_1	41.0831	1.46665	0.412401	3.55636	0.000376033	0.018739	0.0176608	VivoPhix - Fresh
ZNF292	Excitatory_neurons_1	56.343	1.26228	0.354876	3.55697	0.000375158	0.018739	0.0176453	VivoPhix - Fresh
SOX2	Excitatory_neurons_1	14.609	2.49257	0.702212	3.54959	0.000385826	0.018974	0.017989	VivoPhix - Fresh
JMJD1C	Excitatory_neurons_1	58.937	1.50581	0.424112	3.5505	0.000384507	0.018974	0.0179438	VivoPhix - Fresh
PLXNB2	Excitatory_neurons_1	7.65524	3.2046	0.904164	3.54427	0.000393707	0.0191588	0.0182419	VivoPhix - Fresh
MORF4L1	Excitatory_neurons_1	151.186	-1.09924	0.310502	-3.54019	0.000399836	0.0191588	0.0184079	VivoPhix - Fresh
MATR3	Excitatory_neurons_1	205.254	-1.21881	0.343997	-3.54308	0.000395487	0.0191588	0.0182898	VivoPhix - Fresh
SUMO1	Excitatory_neurons_1	35.4397	-1.64417	0.464327	-3.54098	0.00039865	0.0191588	0.0183762	VivoPhix - Fresh
DOCK4	Excitatory_neurons_1	24.8771	2.00352	0.566384	3.53739	0.000404106	0.0192401	0.0185174	VivoPhix - Fresh
LINC00558	Excitatory_neurons_1	4.64023	4.50458	1.27938	3.52091	0.000430074	0.0203468	0.0192312	VivoPhix - Fresh
CSNK1E	Excitatory_neurons_1	24.1237	2.14057	0.609761	3.5105	0.000447258	0.0210267	0.0197405	VivoPhix - Fresh
SPCS2	Excitatory_neurons_1	21.8781	-2.29944	0.65585	-3.50605	0.000454807	0.021248	0.0199195	VivoPhix - Fresh
ATP5MD	Excitatory_neurons_1	76.6543	-1.43367	0.409346	-3.50235	0.000461178	0.0214118	0.0201126	VivoPhix - Fresh
PCDH11X	Excitatory_neurons_1	7.49206	5.45051	1.56204	3.48935	0.000484193	0.0222045	0.0208154	VivoPhix - Fresh
LMBR1	Excitatory_neurons_1	12.9655	2.2494	0.64436	3.4909	0.000481391	0.0222045	0.0207297	VivoPhix - Fresh
TCF3	Excitatory_neurons_1	12.5359	2.41764	0.694309	3.48209	0.000497524	0.0226768	0.0212815	VivoPhix - Fresh
NR2F2	Excitatory_neurons_1	63.2872	1.61181	0.463121	3.48031	0.000500829	0.0226891	0.0213339	VivoPhix - Fresh
PABPC4	Excitatory_neurons_1	21.674	1.62593	0.467828	3.47549	0.000509919	0.0228427	0.0215499	VivoPhix - Fresh
HADHA	Excitatory_neurons_1	40.2839	-1.67673	0.482473	-3.47527	0.000510331	0.0228427	0.0215499	VivoPhix - Fresh
PGAP1	Excitatory_neurons_1	46.3043	1.86379	0.536977	3.47089	0.000518727	0.0230803	0.0217175	VivoPhix - Fresh
ANKFN1	Excitatory_neurons_1	10.5883	2.65204	0.764935	3.46701	0.000526288	0.0231412	0.0218604	VivoPhix - Fresh
SRP14	Excitatory_neurons_1	132.673	-1.49829	0.432149	-3.46706	0.000526183	0.0231412	0.0218604	VivoPhix - Fresh
GNAS	Excitatory_neurons_1	135.079	1.06123	0.306555	3.46179	0.000536589	0.0234562	0.0220811	VivoPhix - Fresh
ARNT2	Excitatory_neurons_1	8.12772	3.04065	0.878867	3.45974	0.000540698	0.0234984	0.0221669	VivoPhix - Fresh
RTN1	Excitatory_neurons_1	127.226	-1.18644	0.343348	-3.45551	0.000549259	0.0237324	0.0224208	VivoPhix - Fresh
ING4	Excitatory_neurons_1	20.8083	-2.55539	0.740327	-3.45171	0.000557055	0.023931	0.0226205	VivoPhix - Fresh
VPS13B	Excitatory_neurons_1	16.4	2.36772	0.68828	3.44005	0.000581605	0.0248429	0.0232312	VivoPhix - Fresh
GOLGA4	Excitatory_neurons_1	48.023	1.54466	0.449232	3.43844	0.000585079	0.0248492	0.0232503	VivoPhix - Fresh
KIF1A	Excitatory_neurons_1	47.3161	-1.53108	0.445716	-3.4351	0.000592327	0.0250149	0.0234403	VivoPhix - Fresh
GJC1	Excitatory_neurons_1	7.69484	3.24816	0.947436	3.42837	0.000607209	0.0252298	0.0238949	VivoPhix - Fresh
SMARCC2	Excitatory_neurons_1	46.8685	-1.5665	0.456612	-3.4307	0.000602028	0.0252298	0.0237529	VivoPhix - Fresh
TMSB4X	Excitatory_neurons_1	905.461	-1.57629	0.459798	-3.42823	0.00060754	0.0252298	0.0238949	VivoPhix - Fresh
TMEM161B	Excitatory_neurons_1	10.3814	2.22147	0.649973	3.41779	0.000631328	0.0258479	0.0244739	VivoPhix - Fresh
BEX3	Excitatory_neurons_1	171.382	-1.10181	0.322154	-3.42013	0.000625917	0.0258479	0.024376	VivoPhix - Fresh
EIF4B	Excitatory_neurons_1	43.1313	-1.81046	0.529815	-3.41715	0.000632798	0.0258479	0.0245005	VivoPhix - Fresh
CERK	Excitatory_neurons_1	10.495	2.67077	0.782274	3.41412	0.000639894	0.0259957	0.024629	VivoPhix - Fresh
RBM8A	Excitatory_neurons_1	53.8373	-1.31693	0.386193	-3.41002	0.000649576	0.0262464	0.0248618	VivoPhix - Fresh
MED12L	Excitatory_neurons_1	10.3153	2.47427	0.728148	3.39803	0.000678726	0.0271309	0.0255161	VivoPhix - Fresh
H1F0	Excitatory_neurons_1	41.7791	-1.87468	0.551508	-3.39919	0.000675865	0.0271309	0.0254729	VivoPhix - Fresh
CSRP2	Excitatory_neurons_1	17.2628	-2.49479	0.734919	-3.39465	0.000687169	0.0273223	0.0257812	VivoPhix - Fresh
LRBA	Excitatory_neurons_1	12.0937	2.19514	0.646951	3.39305	0.000691193	0.0273369	0.0258942	VivoPhix - Fresh
LINC00894	Excitatory_neurons_1	10.5463	2.45398	0.724096	3.38902	0.000701435	0.0275959	0.0262205	VivoPhix - Fresh
ARHGAP5	Excitatory_neurons_1	19.9792	1.71515	0.506808	3.38422	0.000713815	0.0277905	0.0265286	VivoPhix - Fresh
TPM3	Excitatory_neurons_1	57.9575	-1.37015	0.404744	-3.38523	0.000711187	0.0277905	0.0264693	VivoPhix - Fresh
RALGPS1	Excitatory_neurons_1	14.9994	2.37668	0.702631	3.38254	0.000718194	0.0278161	0.0266334	VivoPhix - Fresh
DMXL2	Excitatory_neurons_1	12.0686	2.23241	0.663316	3.36552	0.000763985	0.0294062	0.027789	VivoPhix - Fresh
UBXN4	Excitatory_neurons_1	70.5239	-1.13821	0.338311	-3.36439	0.000767119	0.0294062	0.0278635	VivoPhix - Fresh
COX6C	Excitatory_neurons_1	110.812	-1.22506	0.364648	-3.35957	0.000780644	0.029772	0.0282006	VivoPhix - Fresh
SARS	Excitatory_neurons_1	54.8192	-1.45614	0.43398	-3.35531	0.000792749	0.0299721	0.0284121	VivoPhix - Fresh
NDUFA5	Excitatory_neurons_1	44.306	-1.60079	0.477149	-3.35491	0.000793909	0.0299721	0.0284338	VivoPhix - Fresh
RAD51B	Excitatory_neurons_1	10.6604	2.39297	0.713747	3.35268	0.000800325	0.0300625	0.0285639	VivoPhix - Fresh
ATP5PF	Excitatory_neurons_1	74.9569	-1.31902	0.393854	-3.34901	0.000811018	0.0303118	0.0288052	VivoPhix - Fresh
STMN1	Excitatory_neurons_1	488.077	-1.25616	0.375681	-3.34369	0.00082673	0.0307453	0.0291212	VivoPhix - Fresh
CTNNB1	Excitatory_neurons_1	68.4118	1.3958	0.417984	3.33936	0.000839719	0.0310737	0.0294171	VivoPhix - Fresh
UBB	Excitatory_neurons_1	144.221	-1.42145	0.42592	-3.33736	0.000845791	0.0311443	0.0294888	VivoPhix - Fresh
CSMD3	Excitatory_neurons_1	27.7342	2.76122	0.828226	3.3339	0.000856386	0.0313798	0.029737	VivoPhix - Fresh
LINGO1	Excitatory_neurons_1	17.7448	2.39768	0.719905	3.33056	0.000866722	0.03154	0.0300146	VivoPhix - Fresh
TOP2B	Excitatory_neurons_1	48.4894	1.49868	0.450087	3.32976	0.000869197	0.03154	0.0300261	VivoPhix - Fresh
WDR7	Excitatory_neurons_1	7.88847	2.73065	0.820864	3.32656	0.000879264	0.0317512	0.0301436	VivoPhix - Fresh
ACTB	Excitatory_neurons_1	223.319	-1.57575	0.474032	-3.32414	0.000886902	0.0318731	0.0303244	VivoPhix - Fresh
LINC02112	Excitatory_neurons_1	3.26799	5.61309	1.69147	3.31846	0.000905141	0.0323729	0.0307791	VivoPhix - Fresh
NPAS1	Excitatory_neurons_1	6.65251	2.85033	0.859409	3.31662	0.000911136	0.0323831	0.0309057	VivoPhix - Fresh
USP9X	Excitatory_neurons_1	22.6377	1.68754	0.508986	3.31549	0.000914813	0.0323831	0.0309584	VivoPhix - Fresh
NAP1L4	Excitatory_neurons_1	48.6586	-1.41334	0.426424	-3.31439	0.000918425	0.0323831	0.0310298	VivoPhix - Fresh
ADAMTS18	Excitatory_neurons_1	6.18624	3.59118	1.08417	3.31237	0.000925081	0.0324647	0.0311521	VivoPhix - Fresh
CACHD1	Excitatory_neurons_1	21.5097	1.84037	0.555979	3.31014	0.00093248	0.0325714	0.031278	VivoPhix - Fresh
TYMS	Excitatory_neurons_1	6.65204	2.96313	0.895947	3.30726	0.00094212	0.0327551	0.0315395	VivoPhix - Fresh
AC092490.2	Excitatory_neurons_1	4.21762	5.32758	1.6135	3.30188	0.000960396	0.0327807	0.0319015	VivoPhix - Fresh
PUM1	Excitatory_neurons_1	36.6547	1.35728	0.411012	3.30228	0.000959027	0.0327807	0.0319015	VivoPhix - Fresh
NIPSNAP1	Excitatory_neurons_1	39.5239	-1.57199	0.47558	-3.30542	0.000948343	0.0327807	0.0317064	VivoPhix - Fresh
NRP2	Excitatory_neurons_1	37.1307	-1.97653	0.598599	-3.30192	0.000960257	0.0327807	0.0319015	VivoPhix - Fresh
OGT	Excitatory_neurons_1	15.4698	2.10026	0.636676	3.29879	0.000971014	0.0329924	0.0320696	VivoPhix - Fresh
PLXNB1	Excitatory_neurons_1	5.26054	2.854	0.866346	3.29429	0.000986709	0.033374	0.0324601	VivoPhix - Fresh
CHERP	Excitatory_neurons_1	5.81078	2.9421	0.894001	3.29094	0.000998544	0.0335055	0.0327444	VivoPhix - Fresh
BRK1	Excitatory_neurons_1	42.8671	-1.55158	0.471513	-3.29065	0.000999563	0.0335055	0.0327569	VivoPhix - Fresh
CNTLN	Excitatory_neurons_1	8.3459	2.61928	0.798856	3.27879	0.00104254	0.03479	0.0336663	VivoPhix - Fresh
SLMAP	Excitatory_neurons_1	21.2798	2.68582	0.819493	3.27741	0.00104763	0.0348046	0.0337398	VivoPhix - Fresh
NDUFB4	Excitatory_neurons_1	55.2209	-1.43787	0.439314	-3.27299	0.00106416	0.0351972	0.0340258	VivoPhix - Fresh
SDC3	Excitatory_neurons_1	9.02774	2.24459	0.68724	3.26609	0.00109043	0.0352856	0.0345349	VivoPhix - Fresh
BIRC6	Excitatory_neurons_1	29.5587	1.68963	0.516868	3.26897	0.0010794	0.0352856	0.0343845	VivoPhix - Fresh
ZNF462	Excitatory_neurons_1	43.9646	1.43277	0.438507	3.26738	0.00108549	0.0352856	0.0344633	VivoPhix - Fresh
ARL3	Excitatory_neurons_1	59.2855	-1.35783	0.415537	-3.26764	0.00108447	0.0352856	0.0344633	VivoPhix - Fresh
COPS6	Excitatory_neurons_1	25.0785	-1.94814	0.59636	-3.26672	0.00108802	0.0352856	0.0345091	VivoPhix - Fresh
UBE2L3	Excitatory_neurons_1	27.5562	-1.7046	0.522692	-3.26119	0.00110945	0.0357463	0.0348251	VivoPhix - Fresh
WDFY3	Excitatory_neurons_1	21.004	1.96001	0.601752	3.25718	0.00112525	0.0360999	0.0350657	VivoPhix - Fresh
HLA-C	Excitatory_neurons_1	4.9111	3.42292	1.05163	3.25488	0.00113441	0.036169	0.0351543	VivoPhix - Fresh
CCDC136	Excitatory_neurons_1	17.3733	-3.02794	0.930469	-3.25421	0.00113709	0.036169	0.0351892	VivoPhix - Fresh
MRPS5	Excitatory_neurons_1	34.4623	-1.73286	0.533036	-3.25093	0.00115027	0.0362795	0.0354317	VivoPhix - Fresh
DPY30	Excitatory_neurons_1	29.4749	-1.92875	0.593275	-3.25103	0.00114989	0.0362795	0.0354317	VivoPhix - Fresh
WNT7B	Excitatory_neurons_1	12.0075	2.30915	0.712237	3.24211	0.00118648	0.0368285	0.0361193	VivoPhix - Fresh
SQLE	Excitatory_neurons_1	78.2164	-1.28627	0.396764	-3.24189	0.00118738	0.0368285	0.0361193	VivoPhix - Fresh
UPF3A	Excitatory_neurons_1	39.778	-1.45024	0.44733	-3.242	0.00118694	0.0368285	0.0361193	VivoPhix - Fresh
NEFL	Excitatory_neurons_1	40.6003	-2.31955	0.715041	-3.24393	0.00117891	0.0368285	0.0360327	VivoPhix - Fresh
PAWR	Excitatory_neurons_1	7.38819	2.94744	0.909822	3.23958	0.00119705	0.0369749	0.0362628	VivoPhix - Fresh
HOMER1	Excitatory_neurons_1	6.79917	2.62827	0.812305	3.23557	0.001214	0.0373444	0.0366251	VivoPhix - Fresh
C16orf72	Excitatory_neurons_1	15.9324	1.80872	0.559669	3.23177	0.00123025	0.0376889	0.0369204	VivoPhix - Fresh
FJX1	Excitatory_neurons_1	14.2716	1.85772	0.575055	3.23052	0.00123566	0.0377001	0.0370603	VivoPhix - Fresh
FAM192A	Excitatory_neurons_1	30.9143	-1.6523	0.511817	-3.2283	0.0012453	0.0378398	0.0371539	VivoPhix - Fresh
NFATC3	Excitatory_neurons_1	6.5467	2.67361	0.829846	3.22182	0.0012738	0.0384919	0.0376757	VivoPhix - Fresh
ZSWIM6	Excitatory_neurons_1	29.7065	1.50362	0.466804	3.22109	0.00127706	0.0384919	0.0377283	VivoPhix - Fresh
UTRN	Excitatory_neurons_1	9.12777	2.23873	0.696318	3.2151	0.001304	0.0391461	0.0382321	VivoPhix - Fresh
YWHAQ	Excitatory_neurons_1	70.4447	-1.32664	0.413524	-3.20812	0.00133604	0.0399475	0.0387074	VivoPhix - Fresh
B4GALT5	Excitatory_neurons_1	10.5605	2.19782	0.685381	3.20672	0.00134257	0.0399829	0.0388236	VivoPhix - Fresh
DPYD	Excitatory_neurons_1	11.2838	2.75938	0.861751	3.20206	0.00136447	0.0399976	0.0390728	VivoPhix - Fresh
ATRNL1	Excitatory_neurons_1	19.0569	1.94791	0.607809	3.20481	0.00135151	0.0399976	0.038919	VivoPhix - Fresh
MORF4L2	Excitatory_neurons_1	95.8031	-1.09712	0.342452	-3.20371	0.00135669	0.0399976	0.0389535	VivoPhix - Fresh
PAFAH1B1	Excitatory_neurons_1	113.283	-1.12912	0.352531	-3.20288	0.00136058	0.0399976	0.0389834	VivoPhix - Fresh
KIF21B	Excitatory_neurons_1	13.2275	2.50034	0.781302	3.20022	0.00137323	0.0400972	0.0391611	VivoPhix - Fresh
BACH2	Excitatory_neurons_1	32.8572	1.78246	0.557681	3.1962	0.00139249	0.0405014	0.0395765	VivoPhix - Fresh
BCAS2	Excitatory_neurons_1	21.0974	-2.15813	0.675939	-3.19279	0.00140903	0.0408237	0.0398698	VivoPhix - Fresh
COX8A	Excitatory_neurons_1	67.0539	-1.41334	0.442879	-3.19126	0.00141652	0.0408821	0.0400049	VivoPhix - Fresh
RIMS3	Excitatory_neurons_1	5.9855	2.6391	0.828876	3.18395	0.00145278	0.0412748	0.0405158	VivoPhix - Fresh
FAM126B	Excitatory_neurons_1	9.15942	2.34639	0.737169	3.18297	0.00145773	0.0412748	0.0405878	VivoPhix - Fresh
TAB2	Excitatory_neurons_1	14.4314	1.8736	0.58803	3.18623	0.00144142	0.0412748	0.0403786	VivoPhix - Fresh
HNRNPA3	Excitatory_neurons_1	93.0279	-1.18905	0.373539	-3.1832	0.00145656	0.0412748	0.0405771	VivoPhix - Fresh
FABP3	Excitatory_neurons_1	4.77472	-5.28221	1.65794	-3.186	0.00144254	0.0412748	0.0403786	VivoPhix - Fresh
GPC3	Excitatory_neurons_1	4.90474	4.48972	1.41179	3.18015	0.00147197	0.0412773	0.040821	VivoPhix - Fresh
EXT1	Excitatory_neurons_1	15.434	2.24933	0.707256	3.18037	0.00147089	0.0412773	0.040821	VivoPhix - Fresh
CCAR1	Excitatory_neurons_1	42.4453	1.2987	0.408457	3.17953	0.00147514	0.0412773	0.0408583	VivoPhix - Fresh
AC008522.1	Excitatory_neurons_1	5.9785	-5.15195	1.62083	-3.17859	0.00147991	0.0412773	0.0409386	VivoPhix - Fresh
PTK2	Excitatory_neurons_1	35.074	1.8014	0.567786	3.17267	0.00151043	0.0416775	0.0413741	VivoPhix - Fresh
CDC42	Excitatory_neurons_1	64.8797	-1.15479	0.363993	-3.17257	0.00151098	0.0416775	0.0413741	VivoPhix - Fresh
CYCS	Excitatory_neurons_1	66.1361	-1.31837	0.415544	-3.17263	0.00151067	0.0416775	0.0413741	VivoPhix - Fresh
OPTN	Excitatory_neurons_1	49.3453	-1.40351	0.442983	-3.16833	0.00153319	0.0421344	0.0416927	VivoPhix - Fresh
FAT4	Excitatory_neurons_1	9.1953	2.85745	0.902384	3.16656	0.00154254	0.0422361	0.0417919	VivoPhix - Fresh
ABCA1	Excitatory_neurons_1	9.16469	2.74896	0.868672	3.16455	0.00155321	0.0423732	0.0419452	VivoPhix - Fresh
EFTUD2	Excitatory_neurons_1	6.26136	2.70055	0.855154	3.15797	0.00158873	0.0428729	0.0424604	VivoPhix - Fresh
SMAD4	Excitatory_neurons_1	8.36012	2.18267	0.691069	3.1584	0.00158638	0.0428729	0.0424335	VivoPhix - Fresh
GNAI2	Excitatory_neurons_1	19.246	1.82314	0.576934	3.16005	0.00157745	0.0428729	0.0422909	VivoPhix - Fresh
ATP5MC3	Excitatory_neurons_1	64.561	-1.32376	0.419437	-3.15605	0.00159922	0.0430007	0.0425633	VivoPhix - Fresh
MTCL1	Excitatory_neurons_1	11.4062	2.18977	0.695302	3.14938	0.0016362	0.0436806	0.0430336	VivoPhix - Fresh
AKAP9	Excitatory_neurons_1	163.896	1.26127	0.400358	3.15035	0.00163075	0.0436806	0.0429864	VivoPhix - Fresh
SMAD2	Excitatory_neurons_1	14.4253	1.85656	0.589751	3.14804	0.00164367	0.043724	0.0431087	VivoPhix - Fresh
ZMYM2	Excitatory_neurons_1	36.5442	1.30316	0.41512	3.13924	0.00169388	0.0448998	0.0439201	VivoPhix - Fresh
ADGRL1	Excitatory_neurons_1	11.4805	2.3248	0.741711	3.13438	0.00172218	0.0451695	0.0443042	VivoPhix - Fresh
[truncated: 1,144 more rows]

## Sheet: Supplementary Data 7
Supplementary Data 7. Additional details about the reagents used for cell culture
iPSC cell culture and differentiation
Step	Plate	Reagent	Volume	Conditions
Coating for iPSc	6 wp	1:40 Matrigel	1 ml per well	1h RT or ON 4ºC
Seeding of iPSc	6 wp	Supplemented mTeSR	2 ml per well per day	37ºC 5% CO2
iPSc detachment	6 wp	PBS+ 1:1000 EDTA	1 ml per well	3 min at 37ºC
Coating for iPSc seeding for neural differentiation	12 wp	1:40 Matrigel	0.2 ml per well	1h RT or ON 4ºC
iPSc colonies seeding for neural differentiation	12 wp	Supplemented mTeSR	1 ml per well	37ºC 5% CO2
iPSc neural induction	12 wp	Neural induction medium (for 50 ml):	2 ml per well per day	37ºC 5% CO2
		DMEM/F-12 Glutamax	24.2 ml
		Neurobasal	24.25 ml
		N2 (100x)	0.250 ml
		B27 (50x)	0.5 ml
		Insulin (10 mg·ml-1)	12.5 µl
		L-Glutamine (200 mM)	0.250 ml
		Non-esential amino acids (100x)	0.250 ml
		2-Mercaptoethanol (50 mM)	50 µl
		Penicillin and streptomycin (10000 U·ml-1 and µg·ml-1)	0.250 ml
		Noggin (100 ug·ml-1)	0.250 ml
		Dorsomorphin (10 mM)	5 µl
		SB431542 (100 mM)	5 µl
Neuroepithelial cells collection in aggregates	12 wp	Dispase	0.2 ml per well	3-5 min at 37ºC 5% CO2
Coating for neuroepithelial cells	6 wp	20 µg·ml-1 Laminin	1 ml per well	3h 37ºC 5% CO2 or ON 4ºC
Neural differentiation and maturation	6 wp	Neural maintenance medium (for 50 ml):	2ml per well every other day	37ºC 5% CO2
		DMEM/F-12 Glutamax	24.2 ml
		Neurobasal	24.25 ml
		N2 (100x)	0.250 ml
		B27 (50x)	0.5 ml
		Insulin (10 mg·ml-1)	12.5 µl
		L-Glutamine (200 mM)	0.250 ml
		Non-esential amino acids (100x)	0.250 ml
		2-Mercaptoethanol (50 mM)	50 µl
		Penicillin and streptomycin (10000 U·ml-1 and µg·ml-1)	0.250 ml
Expansion of neuro stem cells (NSC)	6 wp	20 ng·ml-1 bFGF (100 µg·ml-1) in neural maintenance medium	10 µl for 50 ml	2-4 days at 37ºC 5% CO2
Coating for NSC	6 wp	20 µg·ml-1 Laminin	1 ml per well	3h 37ºC 5% CO2 or ON 4ºC
Splitting of NSC for amplificacion	6 wp	Dispase	1 ml per well	3-5 min at 37ºC 5% CO2
Splitting of NSC for amplification at single cell level	6 wp	Accutase	1 ml per well	3-5 min at 37ºC 5% CO2
Neural single-cell dissociation
Step	Plate	Reagent	Volume	Conditions
Enzymatic dissociation	6 wp	Papain-Accutase dissociation buffer	0.8 ml per well	35 min at 37ºC 5% CO2
Enzymatic dissociation quenching	6 wp	Wash Buffer 1 for 15 ml:	2.5 ml per well	Resuspend to single cell suspension
		DMEM/F-12	15 ml
		10 µM ROCK inhibitor (Y-27632) (1:1000)	15 µl
		0.033 mg·ml-1 Dnase	0.250 ml
Washing cells		DPBS + 0.4 mg·ml-1 BSA	1ml per well per wash	Resuspend to single cell suspension

## Sheet: Supplementary Data 8
Supplemenatry Data 8. Additional tables with the reagents used for library preparation
RT Master Mix
Component	Volume for 1 Sample (µl)	Ref	Sequence
Nuclease-free H2O	82.5	Merck Life Science, #W45021L
20% W/v Ficoll PM-400	44	Merck Life Science, #P1458
5x RT Buffer	44	Thermo, #EP0751
50 µM Macosko TSO primer	11	IDT	5’AAGCAGTGGTATCAACGCAGAGTGAATrGrGrG
10 mM dNTPs	22	Cultek, #K7PB10.71-05
RNase Inhibitor	5.5	Lucigen, #30281-2
10x Maxima H-Enzyme	11	Thermo, #EP0751
PCR Master Mix
Component	Volume for 1 Sample (µl)	Ref	Sequence
Nuclease-free H2O	12.1	Merck Life Science, #W45021L
10 µM SMART PCR Primer	4.4	IDT	5’AAGCAGTGGTATCAACGCAGAGT
2x Kapa HiFi HotStart Ready mix	27.5	Roche, #KK2601
Nextera Tagmentation
Component	Volume for 1 Sample (µl)	Ref	Sequence
600 pg of purified cDNA	5	From previous step
Tagment DNA Buffer (TD)	10	Illumina, #FC-131-1096
Amplicon Tagment Mix (ATM)	5	Illumina, #FC-131-1096
Neutralization Buffer (NT)	5	Illumina, #FC-131-1096
Nextera Tagmentation PCR Master Mix
Component	Volume for 1 Sample (µl)	Ref	Sequence
600 pg of purfied and tagmented cDNA	25	From previous step
Nextera PCR Master Mix (NPM)	16.5	Illumina, #FC-131-1096
Nuclease-free H2O	8.8	Merck Life Science, #W45021L
10 µM New-P5 SMART PCR Hybrid Oligo	1.1	IDT	5’AATGATACGGCGACCACCGAGATCTACACGCCTGTCCGCGGAAGCAGTGGTATCAACGCAGAGT*A*C
10 µM Nextera N7XX indexing oligo. Ex: N701	1.1	IDT. Illumina Catalog Sequences	5’CAAGCAGAAGACGGCATACGAGATTCGCCTTAGTCTCGTGGGCTCGG

## Sheet: Supplementary Data 9
Supplementary Data 9. Parameters and number of doublets identified using DoubletFinder
Sample	PCs	pK	No. of doublets
F1	11	0.02	111
F2	10	0.02	75
M1	14	0.06	110
M2	10	0.02	105
M3	11	0.04	119
M4	7	0.02	82
D1	12	0.02	75
D2	8	0.02	82
D3	10	0.25	97
A1	6	0.04	40
A2	9	0.03	68
V1	12	0.04	72
V2	11	0.06	77

## Sheet: Supplementary Data 10
Supplementary Data 10. Number of Genes, UMIs, %MT UMIs and % Ribosomal Gene UMIs in fresh and fixed/preserved cells. Source data underlying Figure 2c
samples	features	counts
F1	Number of Genes	4569
F1	Number of Genes	3798
F1	Number of Genes	3653
F1	Number of Genes	3261
F1	Number of Genes	3390
F1	Number of Genes	2847
F1	Number of Genes	2958
F1	Number of Genes	3593
F1	Number of Genes	3028
F1	Number of Genes	3055
F1	Number of Genes	3595
F1	Number of Genes	2796
F1	Number of Genes	3100
F1	Number of Genes	3052
F1	Number of Genes	2672
F1	Number of Genes	2621
F1	Number of Genes	2834
F1	Number of Genes	2675
F1	Number of Genes	2543
F1	Number of Genes	2567
F1	Number of Genes	2415
F1	Number of Genes	2544
F1	Number of Genes	2392
F1	Number of Genes	2423
F1	Number of Genes	2385
F1	Number of Genes	2536
F1	Number of Genes	2617
F1	Number of Genes	2275
F1	Number of Genes	2914
F1	Number of Genes	2353
F1	Number of Genes	2158
F1	Number of Genes	2608
F1	Number of Genes	2180
F1	Number of Genes	2063
F1	Number of Genes	2125
F1	Number of Genes	2613
F1	Number of Genes	2190
F1	Number of Genes	2395
F1	Number of Genes	2061
F1	Number of Genes	2070
F1	Number of Genes	2117
F1	Number of Genes	1908
F1	Number of Genes	2184
F1	Number of Genes	2568
F1	Number of Genes	2208
F1	Number of Genes	2245
F1	Number of Genes	2319
F1	Number of Genes	2848
F1	Number of Genes	2154
F1	Number of Genes	2457
F1	Number of Genes	2236
F1	Number of Genes	1942
F1	Number of Genes	2239
F1	Number of Genes	1986
F1	Number of Genes	2141
F1	Number of Genes	1993
F1	Number of Genes	2016
F1	Number of Genes	2140
F1	Number of Genes	1985
F1	Number of Genes	1851
F1	Number of Genes	2545
F1	Number of Genes	2144
F1	Number of Genes	1844
F1	Number of Genes	2179
F1	Number of Genes	1670
F1	Number of Genes	1967
F1	Number of Genes	2011
F1	Number of Genes	2003
F1	Number of Genes	1778
F1	Number of Genes	1898
F1	Number of Genes	2117
F1	Number of Genes	2123
F1	Number of Genes	2083
F1	Number of Genes	1939
F1	Number of Genes	2012
F1	Number of Genes	1906
F1	Number of Genes	2078
F1	Number of Genes	2052
F1	Number of Genes	1917
F1	Number of Genes	2144
F1	Number of Genes	1701
F1	Number of Genes	2053
F1	Number of Genes	1849
F1	Number of Genes	1664
F1	Number of Genes	1713
F1	Number of Genes	2314
F1	Number of Genes	2218
F1	Number of Genes	2022
F1	Number of Genes	1641
F1	Number of Genes	1812
F1	Number of Genes	1829
F1	Number of Genes	1820
F1	Number of Genes	1690
F1	Number of Genes	1823
F1	Number of Genes	1957
F1	Number of Genes	1870
F1	Number of Genes	2311
F1	Number of Genes	1673
F1	Number of Genes	1832
F1	Number of Genes	1746
F1	Number of Genes	1744
F1	Number of Genes	1834
F1	Number of Genes	2203
F1	Number of Genes	1737
F1	Number of Genes	1771
F1	Number of Genes	1780
F1	Number of Genes	1557
F1	Number of Genes	1839
F1	Number of Genes	1755
F1	Number of Genes	1578
F1	Number of Genes	2242
F1	Number of Genes	1945
F1	Number of Genes	1746
F1	Number of Genes	1873
F1	Number of Genes	1742
F1	Number of Genes	1928
F1	Number of Genes	1703
F1	Number of Genes	1957
F1	Number of Genes	2003
F1	Number of Genes	1595
F1	Number of Genes	1789
F1	Number of Genes	1877
F1	Number of Genes	1911
F1	Number of Genes	1641
F1	Number of Genes	1601
F1	Number of Genes	1916
F1	Number of Genes	1711
F1	Number of Genes	1615
F1	Number of Genes	1521
F1	Number of Genes	1838
F1	Number of Genes	2035
F1	Number of Genes	1872
F1	Number of Genes	2163
F1	Number of Genes	1719
F1	Number of Genes	1977
F1	Number of Genes	1738
F1	Number of Genes	1815
F1	Number of Genes	1514
F1	Number of Genes	1808
F1	Number of Genes	1898
F1	Number of Genes	1620
F1	Number of Genes	1695
F1	Number of Genes	1545
F1	Number of Genes	1749
F1	Number of Genes	1960
F1	Number of Genes	1595
F1	Number of Genes	1880
F1	Number of Genes	1768
F1	Number of Genes	1455
F1	Number of Genes	1915
F1	Number of Genes	1946
F1	Number of Genes	1785
F1	Number of Genes	1695
F1	Number of Genes	1675
F1	Number of Genes	1610
F1	Number of Genes	1994
F1	Number of Genes	1608
F1	Number of Genes	1701
F1	Number of Genes	2180
F1	Number of Genes	2131
F1	Number of Genes	1686
F1	Number of Genes	1705
F1	Number of Genes	1645
F1	Number of Genes	2029
F1	Number of Genes	1798
F1	Number of Genes	1606
F1	Number of Genes	1608
F1	Number of Genes	1484
F1	Number of Genes	1864
F1	Number of Genes	1748
F1	Number of Genes	1750
F1	Number of Genes	1588
F1	Number of Genes	2190
F1	Number of Genes	1585
F1	Number of Genes	1553
F1	Number of Genes	1430
F1	Number of Genes	1494
F1	Number of Genes	2085
F1	Number of Genes	1411
F1	Number of Genes	1639
F1	Number of Genes	1676
F1	Number of Genes	1574
F1	Number of Genes	1603
F1	Number of Genes	1696
F1	Number of Genes	1642
F1	Number of Genes	1991
F1	Number of Genes	1362
F1	Number of Genes	1946
F1	Number of Genes	1406
F1	Number of Genes	1455
F1	Number of Genes	1497
F1	Number of Genes	1403
F1	Number of Genes	1281
F1	Number of Genes	1762
F1	Number of Genes	1721
F1	Number of Genes	1386
F1	Number of Genes	1542
F1	Number of Genes	1369
F1	Number of Genes	1611
F1	Number of Genes	1399
F1	Number of Genes	1870
F1	Number of Genes	1655
F1	Number of Genes	1377
F1	Number of Genes	1768
F1	Number of Genes	1835
F1	Number of Genes	1658
F1	Number of Genes	1369
F1	Number of Genes	1456
F1	Number of Genes	1482
F1	Number of Genes	1289
F1	Number of Genes	1499
F1	Number of Genes	1514
F1	Number of Genes	1571
F1	Number of Genes	1541
F1	Number of Genes	1342
F1	Number of Genes	1978
F1	Number of Genes	1763
F1	Number of Genes	1457
F1	Number of Genes	1518
F1	Number of Genes	1696
F1	Number of Genes	1770
F1	Number of Genes	1521
F1	Number of Genes	1823
F1	Number of Genes	1695
F1	Number of Genes	1477
F1	Number of Genes	1461
F1	Number of Genes	1574
F1	Number of Genes	1569
F1	Number of Genes	1432
F1	Number of Genes	1389
F1	Number of Genes	1470
F1	Number of Genes	1601
F1	Number of Genes	1318
F1	Number of Genes	1538
F1	Number of Genes	1499
F1	Number of Genes	1571
F1	Number of Genes	1909
F1	Number of Genes	1490
F1	Number of Genes	1638
F1	Number of Genes	1520
F1	Number of Genes	1561
F1	Number of Genes	1464
F1	Number of Genes	1505
F1	Number of Genes	1404
F1	Number of Genes	1465
F1	Number of Genes	1758
F1	Number of Genes	1715
F1	Number of Genes	1858
F1	Number of Genes	1416
F1	Number of Genes	1767
F1	Number of Genes	1392
F1	Number of Genes	1428
F1	Number of Genes	1594
F1	Number of Genes	1740
F1	Number of Genes	1815
F1	Number of Genes	1503
F1	Number of Genes	1470
F1	Number of Genes	1661
F1	Number of Genes	1388
F1	Number of Genes	1534
F1	Number of Genes	1444
F1	Number of Genes	1896
F1	Number of Genes	1405
F1	Number of Genes	1344
F1	Number of Genes	1462
F1	Number of Genes	1677
F1	Number of Genes	1569
F1	Number of Genes	1360
F1	Number of Genes	1665
F1	Number of Genes	1357
F1	Number of Genes	1288
F1	Number of Genes	1633
F1	Number of Genes	1622
F1	Number of Genes	1398
F1	Number of Genes	1337
F1	Number of Genes	1601
F1	Number of Genes	1683
F1	Number of Genes	1325
F1	Number of Genes	1429
F1	Number of Genes	1591
F1	Number of Genes	1506
F1	Number of Genes	1409
F1	Number of Genes	1299
F1	Number of Genes	1662
F1	Number of Genes	1297
F1	Number of Genes	1537
F1	Number of Genes	1708
F1	Number of Genes	1418
F1	Number of Genes	1485
F1	Number of Genes	1251
F1	Number of Genes	1345
F1	Number of Genes	1631
F1	Number of Genes	1369
F1	Number of Genes	1463
F1	Number of Genes	1732
F1	Number of Genes	1526
F1	Number of Genes	1485
F1	Number of Genes	1649
F1	Number of Genes	1301
F1	Number of Genes	1486
F1	Number of Genes	1346
F1	Number of Genes	1348
F1	Number of Genes	1229
F1	Number of Genes	1498
F1	Number of Genes	1363
F1	Number of Genes	1606
F1	Number of Genes	1386
F1	Number of Genes	1360
F1	Number of Genes	1476
F1	Number of Genes	1293
F1	Number of Genes	1610
F1	Number of Genes	1360
F1	Number of Genes	1522
F1	Number of Genes	1289
F1	Number of Genes	1376
F1	Number of Genes	1227
F1	Number of Genes	1446
F1	Number of Genes	1248
F1	Number of Genes	1548
F1	Number of Genes	1509
F1	Number of Genes	1164
F1	Number of Genes	1307
F1	Number of Genes	1460
F1	Number of Genes	1389
F1	Number of Genes	1477
F1	Number of Genes	1577
F1	Number of Genes	1397
F1	Number of Genes	1476
F1	Number of Genes	1214
F1	Number of Genes	1483
F1	Number of Genes	1270
F1	Number of Genes	1133
F1	Number of Genes	1562
F1	Number of Genes	1331
F1	Number of Genes	1233
F1	Number of Genes	1779
F1	Number of Genes	1368
F1	Number of Genes	1622
F1	Number of Genes	1339
F1	Number of Genes	1442
F1	Number of Genes	1252
F1	Number of Genes	1589
F1	Number of Genes	1394
F1	Number of Genes	1573
F1	Number of Genes	1588
F1	Number of Genes	1250
F1	Number of Genes	1578
F1	Number of Genes	1257
F1	Number of Genes	1560
F1	Number of Genes	1345
F1	Number of Genes	1381
F1	Number of Genes	1255
F1	Number of Genes	1168
F1	Number of Genes	1221
F1	Number of Genes	1476
F1	Number of Genes	1513
F1	Number of Genes	1222
F1	Number of Genes	1231
F1	Number of Genes	1215
F1	Number of Genes	1112
F1	Number of Genes	1191
F1	Number of Genes	1171
F1	Number of Genes	1201
F1	Number of Genes	1199
F1	Number of Genes	1243
F1	Number of Genes	1279
F1	Number of Genes	1606
F1	Number of Genes	1195
F1	Number of Genes	1181
F1	Number of Genes	1331
F1	Number of Genes	1192
F1	Number of Genes	1370
F1	Number of Genes	1169
F1	Number of Genes	1193
F1	Number of Genes	1435
F1	Number of Genes	1450
F1	Number of Genes	1530
F1	Number of Genes	1089
F1	Number of Genes	1479
F1	Number of Genes	1294
F1	Number of Genes	1399
F1	Number of Genes	1556
F1	Number of Genes	1265
F1	Number of Genes	1228
F1	Number of Genes	1229
F1	Number of Genes	1680
F1	Number of Genes	1256
F1	Number of Genes	1265
F1	Number of Genes	1321
F1	Number of Genes	1092
F1	Number of Genes	1385
F1	Number of Genes	1352
F1	Number of Genes	1242
F1	Number of Genes	1333
F1	Number of Genes	1415
F1	Number of Genes	1245
F1	Number of Genes	1228
F1	Number of Genes	1225
F1	Number of Genes	1164
F1	Number of Genes	1244
F1	Number of Genes	1384
F1	Number of Genes	1274
F1	Number of Genes	1417
F1	Number of Genes	1690
F1	Number of Genes	1320
F1	Number of Genes	1583
F1	Number of Genes	1187
F1	Number of Genes	1072
F1	Number of Genes	1194
F1	Number of Genes	1313
F1	Number of Genes	1321
F1	Number of Genes	1534
F1	Number of Genes	1261
F1	Number of Genes	1080
F1	Number of Genes	1176
F1	Number of Genes	1094
F1	Number of Genes	1258
F1	Number of Genes	1398
F1	Number of Genes	1151
F1	Number of Genes	1505
F1	Number of Genes	1224
F1	Number of Genes	1406
F1	Number of Genes	1348
F1	Number of Genes	1309
F1	Number of Genes	1433
F1	Number of Genes	1450
F1	Number of Genes	1575
F1	Number of Genes	1667
F1	Number of Genes	1456
F1	Number of Genes	1112
F1	Number of Genes	1208
F1	Number of Genes	1140
F1	Number of Genes	1193
F1	Number of Genes	1046
F1	Number of Genes	1460
F1	Number of Genes	1101
F1	Number of Genes	1301
F1	Number of Genes	1559
F1	Number of Genes	1647
F1	Number of Genes	1251
F1	Number of Genes	1190
F1	Number of Genes	1474
F1	Number of Genes	1212
F1	Number of Genes	1265
F1	Number of Genes	1091
F1	Number of Genes	1406
F1	Number of Genes	1387
F1	Number of Genes	1598
F1	Number of Genes	1264
F1	Number of Genes	1153
F1	Number of Genes	1596
F1	Number of Genes	1146
F1	Number of Genes	1436
F1	Number of Genes	1149
F1	Number of Genes	1197
F1	Number of Genes	1075
F1	Number of Genes	1260
F1	Number of Genes	1047
F1	Number of Genes	1212
F1	Number of Genes	1081
F1	Number of Genes	1173
F1	Number of Genes	1224
F1	Number of Genes	1162
F1	Number of Genes	1292
F1	Number of Genes	1050
F1	Number of Genes	1075
F1	Number of Genes	1411
F1	Number of Genes	1130
F1	Number of Genes	1445
F1	Number of Genes	1277
F1	Number of Genes	1118
F1	Number of Genes	1640
F1	Number of Genes	1704
F1	Number of Genes	1134
F1	Number of Genes	1115
F1	Number of Genes	921
F1	Number of Genes	1212
F1	Number of Genes	1451
F1	Number of Genes	1254
F1	Number of Genes	1227
F1	Number of Genes	1344
F1	Number of Genes	1285
F1	Number of Genes	1364
F1	Number of Genes	1159
F1	Number of Genes	1256
F1	Number of Genes	1199
F1	Number of Genes	1377
F1	Number of Genes	1227
F1	Number of Genes	1056
F1	Number of Genes	1267
F1	Number of Genes	1290
F1	Number of Genes	1222
F1	Number of Genes	1471
F1	Number of Genes	999
F1	Number of Genes	1104
F1	Number of Genes	1246
F1	Number of Genes	1076
F1	Number of Genes	1030
F1	Number of Genes	1481
F1	Number of Genes	1058
F1	Number of Genes	1096
F1	Number of Genes	1048
F1	Number of Genes	1013
F1	Number of Genes	1278
F1	Number of Genes	1040
F1	Number of Genes	1285
F1	Number of Genes	1249
F1	Number of Genes	1147
F1	Number of Genes	1102
F1	Number of Genes	1362
F1	Number of Genes	1287
F1	Number of Genes	1391
F1	Number of Genes	1211
F1	Number of Genes	1242
F1	Number of Genes	1223
F1	Number of Genes	1196
F1	Number of Genes	1123
F1	Number of Genes	1426
F1	Number of Genes	1392
F1	Number of Genes	1211
F1	Number of Genes	1460
F1	Number of Genes	1307
F1	Number of Genes	1077
F1	Number of Genes	1090
F1	Number of Genes	1200
F1	Number of Genes	1504
F1	Number of Genes	1333
F1	Number of Genes	1571
F1	Number of Genes	947
F1	Number of Genes	1213
F1	Number of Genes	1544
F1	Number of Genes	1206
F1	Number of Genes	1323
F1	Number of Genes	1070
F1	Number of Genes	1201
F1	Number of Genes	1150
F1	Number of Genes	1425
F1	Number of Genes	1175
F1	Number of Genes	956
F1	Number of Genes	1250
F1	Number of Genes	1225
F1	Number of Genes	1349
F1	Number of Genes	1303
F1	Number of Genes	1065
F1	Number of Genes	1497
F1	Number of Genes	1113
F1	Number of Genes	1015
F1	Number of Genes	1163
F1	Number of Genes	1171
F1	Number of Genes	1099
F1	Number of Genes	1423
F1	Number of Genes	1433
F1	Number of Genes	988
F1	Number of Genes	1171
F1	Number of Genes	1337
F1	Number of Genes	1141
F1	Number of Genes	1121
F1	Number of Genes	1031
F1	Number of Genes	1352
F1	Number of Genes	1267
F1	Number of Genes	1221
F1	Number of Genes	1379
F1	Number of Genes	1053
F1	Number of Genes	1349
F1	Number of Genes	1336
F1	Number of Genes	1206
F1	Number of Genes	1173
F1	Number of Genes	989
F1	Number of Genes	1242
F1	Number of Genes	1152
F1	Number of Genes	1124
F1	Number of Genes	1426
F1	Number of Genes	1041
F1	Number of Genes	1374
F1	Number of Genes	1356
F1	Number of Genes	1008
F1	Number of Genes	976
F1	Number of Genes	1124
F1	Number of Genes	1179
F1	Number of Genes	1107
F1	Number of Genes	1188
F1	Number of Genes	1410
F1	Number of Genes	1156
F1	Number of Genes	1161
F1	Number of Genes	1320
F1	Number of Genes	1091
F1	Number of Genes	1429
F1	Number of Genes	1131
F1	Number of Genes	1119
F1	Number of Genes	1285
F1	Number of Genes	1019
F1	Number of Genes	1073
F1	Number of Genes	1175
F1	Number of Genes	1180
F1	Number of Genes	1287
F1	Number of Genes	1057
F1	Number of Genes	1081
F1	Number of Genes	1256
F1	Number of Genes	1027
F1	Number of Genes	1213
F1	Number of Genes	1087
F1	Number of Genes	1147
F1	Number of Genes	1267
F1	Number of Genes	1011
F1	Number of Genes	1267
F1	Number of Genes	1258
F1	Number of Genes	1205
F1	Number of Genes	1003
F1	Number of Genes	941
F1	Number of Genes	1021
F1	Number of Genes	1202
F1	Number of Genes	907
F1	Number of Genes	1151
F1	Number of Genes	1224
F1	Number of Genes	1009
F1	Number of Genes	1114
F1	Number of Genes	1019
F1	Number of Genes	1150
F1	Number of Genes	1158
F1	Number of Genes	1203
F1	Number of Genes	1163
F1	Number of Genes	1184
F1	Number of Genes	1042
F1	Number of Genes	1044
F1	Number of Genes	1160
F1	Number of Genes	1067
F1	Number of Genes	1082
F1	Number of Genes	1216
F1	Number of Genes	930
F1	Number of Genes	1042
F1	Number of Genes	1266
F1	Number of Genes	1316
F1	Number of Genes	949
F1	Number of Genes	1303
F1	Number of Genes	1177
F1	Number of Genes	1380
F1	Number of Genes	1048
F1	Number of Genes	985
F1	Number of Genes	1056
F1	Number of Genes	991
F1	Number of Genes	1239
F1	Number of Genes	1020
F1	Number of Genes	1210
F1	Number of Genes	954
F1	Number of Genes	1296
F1	Number of Genes	934
F1	Number of Genes	1098
F1	Number of Genes	1020
F1	Number of Genes	939
F1	Number of Genes	1153
F1	Number of Genes	1168
F1	Number of Genes	1117
F1	Number of Genes	931
F1	Number of Genes	1129
F1	Number of Genes	1108
F1	Number of Genes	1006
F1	Number of Genes	889
F1	Number of Genes	1208
F1	Number of Genes	845
F1	Number of Genes	981
F1	Number of Genes	1207
F1	Number of Genes	1131
F1	Number of Genes	1270
F1	Number of Genes	935
F1	Number of Genes	1216
F1	Number of Genes	1157
F1	Number of Genes	909
F1	Number of Genes	1456
F1	Number of Genes	1109
F1	Number of Genes	1348
F1	Number of Genes	976
F1	Number of Genes	1027
F1	Number of Genes	1240
F1	Number of Genes	1173
F1	Number of Genes	1209
F1	Number of Genes	1374
F1	Number of Genes	1104
F1	Number of Genes	1056
F1	Number of Genes	1062
F1	Number of Genes	1343
F1	Number of Genes	1236
F1	Number of Genes	888
F1	Number of Genes	984
F1	Number of Genes	1022
F1	Number of Genes	1178
F1	Number of Genes	1086
F1	Number of Genes	1092
F1	Number of Genes	1046
F1	Number of Genes	947
F1	Number of Genes	1003
F1	Number of Genes	1077
F1	Number of Genes	891
F1	Number of Genes	849
F1	Number of Genes	906
F1	Number of Genes	933
F1	Number of Genes	1043
F1	Number of Genes	1040
F1	Number of Genes	907
F1	Number of Genes	1029
F1	Number of Genes	980
F1	Number of Genes	969
F1	Number of Genes	1030
F1	Number of Genes	1001
F1	Number of Genes	919
F1	Number of Genes	1375
F1	Number of Genes	1163
F1	Number of Genes	1182
F1	Number of Genes	1093
F1	Number of Genes	935
F1	Number of Genes	936
F1	Number of Genes	1054
F1	Number of Genes	1276
F1	Number of Genes	1052
F1	Number of Genes	1145
F1	Number of Genes	1122
F1	Number of Genes	989
F1	Number of Genes	1041
F1	Number of Genes	1195
F1	Number of Genes	875
F1	Number of Genes	801
F1	Number of Genes	1139
F1	Number of Genes	1097
F1	Number of Genes	1061
F1	Number of Genes	937
F1	Number of Genes	1095
F1	Number of Genes	975
F1	Number of Genes	1173
F1	Number of Genes	958
F1	Number of Genes	920
F1	Number of Genes	1170
F1	Number of Genes	947
F1	Number of Genes	1031
F1	Number of Genes	1301
F1	Number of Genes	1285
F1	Number of Genes	1100
F1	Number of Genes	1103
F1	Number of Genes	982
F1	Number of Genes	960
F1	Number of Genes	966
F1	Number of Genes	982
F1	Number of Genes	1150
F1	Number of Genes	995
F1	Number of Genes	822
F1	Number of Genes	934
F1	Number of Genes	991
F1	Number of Genes	1059
F1	Number of Genes	1080
F1	Number of Genes	903
F1	Number of Genes	814
F1	Number of Genes	1222
F1	Number of Genes	1116
F1	Number of Genes	1115
F1	Number of Genes	874
F1	Number of Genes	1050
F1	Number of Genes	1055
F1	Number of Genes	1130
F1	Number of Genes	1256
F1	Number of Genes	952
F1	Number of Genes	1096
F1	Number of Genes	1006
F1	Number of Genes	1187
F1	Number of Genes	949
F1	Number of Genes	919
F1	Number of Genes	796
F1	Number of Genes	901
F1	Number of Genes	938
F1	Number of Genes	950
F1	Number of Genes	1180
F1	Number of Genes	1273
F1	Number of Genes	854
F1	Number of Genes	857
F1	Number of Genes	811
F1	Number of Genes	1127
F1	Number of Genes	899
F1	Number of Genes	1109
F1	Number of Genes	916
F1	Number of Genes	1015
F1	Number of Genes	1163
F1	Number of Genes	786
F1	Number of Genes	979
F1	Number of Genes	1173
F1	Number of Genes	1259
F1	Number of Genes	1131
F1	Number of Genes	1178
F1	Number of Genes	1062
F1	Number of Genes	947
F1	Number of Genes	1099
F1	Number of Genes	808
F1	Number of Genes	885
F1	Number of Genes	1060
F1	Number of Genes	871
F1	Number of Genes	843
F1	Number of Genes	1090
F1	Number of Genes	1049
F1	Number of Genes	881
F1	Number of Genes	910
F1	Number of Genes	1036
F1	Number of Genes	1097
F1	Number of Genes	953
F1	Number of Genes	1127
F1	Number of Genes	877
F1	Number of Genes	1123
F1	Number of Genes	913
F1	Number of Genes	1091
F1	Number of Genes	723
F1	Number of Genes	938
F1	Number of Genes	1036
F1	Number of Genes	1128
F1	Number of Genes	1087
F1	Number of Genes	1124
F1	Number of Genes	758
F1	Number of Genes	1034
F1	Number of Genes	861
F1	Number of Genes	1047
F1	Number of Genes	1066
F1	Number of Genes	895
F1	Number of Genes	897
F1	Number of Genes	853
F1	Number of Genes	848
F1	Number of Genes	1072
F1	Number of Genes	884
F1	Number of Genes	1135
F1	Number of Genes	878
F1	Number of Genes	888
F1	Number of Genes	1094
F1	Number of Genes	940
F1	Number of Genes	1049
F1	Number of Genes	869
F1	Number of Genes	927
F1	Number of Genes	1033
F1	Number of Genes	865
F1	Number of Genes	963
F1	Number of Genes	852
F1	Number of Genes	703
F1	Number of Genes	846
F1	Number of Genes	1013
F1	Number of Genes	851
F1	Number of Genes	903
F1	Number of Genes	990
F1	Number of Genes	1069
F1	Number of Genes	948
F1	Number of Genes	904
F1	Number of Genes	971
F1	Number of Genes	1034
F1	Number of Genes	989
F1	Number of Genes	891
F1	Number of Genes	815
F1	Number of Genes	847
F1	Number of Genes	934
F1	Number of Genes	823
F1	Number of Genes	1177
F1	Number of Genes	853
F1	Number of Genes	834
F1	Number of Genes	1126
F1	Number of Genes	853
F1	Number of Genes	875
F1	Number of Genes	851
F1	Number of Genes	761
F1	Number of Genes	1078
F1	Number of Genes	939
F1	Number of Genes	809
F1	Number of Genes	1046
F1	Number of Genes	951
F1	Number of Genes	1060
F1	Number of Genes	885
F1	Number of Genes	969
F1	Number of Genes	822
F1	Number of Genes	1076
F1	Number of Genes	903
F1	Number of Genes	916
F1	Number of Genes	1043
F1	Number of Genes	938
F1	Number of Genes	968
F1	Number of Genes	868
F1	Number of Genes	1125
F1	Number of Genes	963
F1	Number of Genes	1114
F1	Number of Genes	797
F1	Number of Genes	910
F1	Number of Genes	988
F1	Number of Genes	1068
F1	Number of Genes	789
F1	Number of Genes	741
F1	Number of Genes	791
F1	Number of Genes	787
F1	Number of Genes	933
F1	Number of Genes	1008
F1	Number of Genes	823
F1	Number of Genes	770
F1	Number of Genes	868
F1	Number of Genes	919
F1	Number of Genes	809
F1	Number of Genes	748
F1	Number of Genes	933
F1	Number of Genes	863
F1	Number of Genes	929
F1	Number of Genes	901
F1	Number of Genes	797
F1	Number of Genes	956
F1	Number of Genes	927
F1	Number of Genes	963
F1	Number of Genes	868
F1	Number of Genes	802
F1	Number of Genes	788
F1	Number of Genes	978
F1	Number of Genes	824
F1	Number of Genes	810
F1	Number of Genes	976
F1	Number of Genes	753
F1	Number of Genes	1032
F1	Number of Genes	771
F1	Number of Genes	911
F1	Number of Genes	998
F1	Number of Genes	721
F1	Number of Genes	902
F1	Number of Genes	1025
F1	Number of Genes	909
F1	Number of Genes	866
F1	Number of Genes	711
F1	Number of Genes	746
F1	Number of Genes	1080
F1	Number of Genes	790
F1	Number of Genes	783
F1	Number of Genes	946
F1	Number of Genes	892
F1	Number of Genes	733
F1	Number of Genes	739
F1	Number of Genes	890
F1	Number of Genes	863
F1	Number of Genes	1066
F1	Number of Genes	870
F1	Number of Genes	1099
F1	Number of Genes	759
F1	Number of Genes	770
F1	Number of Genes	810
F1	Number of Genes	735
F1	Number of Genes	959
F1	Number of Genes	1050
F1	Number of Genes	851
F1	Number of Genes	927
F1	Number of Genes	1082
F1	Number of Genes	902
F1	Number of Genes	846
F1	Number of Genes	910
F1	Number of Genes	802
F1	Number of Genes	780
F1	Number of Genes	790
F1	Number of Genes	690
F1	Number of Genes	886
F1	Number of Genes	819
F1	Number of Genes	947
F1	Number of Genes	794
F1	Number of Genes	885
F1	Number of Genes	710
F1	Number of Genes	783
F1	Number of Genes	965
F1	Number of Genes	953
F1	Number of Genes	763
F1	Number of Genes	983
F1	Number of Genes	1064
F1	Number of Genes	820
F1	Number of Genes	984
F1	Number of Genes	669
F1	Number of Genes	846
F1	Number of Genes	727
F1	Number of Genes	753
F1	Number of Genes	752
F1	Number of Genes	649
F1	Number of Genes	1128
F1	Number of Genes	1015
F1	Number of Genes	814
F1	Number of Genes	810
F1	Number of Genes	685
F1	Number of Genes	1033
F1	Number of Genes	1015
F1	Number of Genes	1087
F1	Number of Genes	658
F1	Number of Genes	695
F1	Number of Genes	756
F1	Number of Genes	676
F1	Number of Genes	839
F1	Number of Genes	750
F1	Number of Genes	784
F1	Number of Genes	798
F1	Number of Genes	741
F1	Number of Genes	991
F1	Number of Genes	956
F1	Number of Genes	917
F1	Number of Genes	840
F1	Number of Genes	687
F1	Number of Genes	748
F1	Number of Genes	794
F1	Number of Genes	909
F1	Number of Genes	969
F1	Number of Genes	769
F1	Number of Genes	728
F1	Number of Genes	780
F1	Number of Genes	757
F1	Number of Genes	768
F1	Number of Genes	929
F1	Number of Genes	661
F1	Number of Genes	1037
F1	Number of Genes	868
F1	Number of Genes	787
F1	Number of Genes	1031
F1	Number of Genes	679
F1	Number of Genes	876
F1	Number of Genes	889
F1	Number of Genes	1064
F1	Number of Genes	946
F1	Number of Genes	635
F1	Number of Genes	829
F1	Number of Genes	821
F1	Number of Genes	673
F1	Number of Genes	786
F1	Number of Genes	932
F1	Number of Genes	735
F1	Number of Genes	609
F1	Number of Genes	638
F1	Number of Genes	1007
F1	Number of Genes	984
F1	Number of Genes	1047
F1	Number of Genes	785
F1	Number of Genes	724
F1	Number of Genes	212
F1	Number of Genes	614
F1	Number of Genes	614
F1	Number of Genes	825
F1	Number of Genes	710
F1	Number of Genes	877
F1	Number of Genes	883
F1	Number of Genes	848
F1	Number of Genes	736
F1	Number of Genes	669
F1	Number of Genes	976
F1	Number of Genes	903
F1	Number of Genes	691
F1	Number of Genes	957
F1	Number of Genes	742
F1	Number of Genes	910
F1	Number of Genes	875
F1	Number of Genes	807
F1	Number of Genes	677
F1	Number of Genes	691
F1	Number of Genes	732
F1	Number of Genes	740
F1	Number of Genes	860
F1	Number of Genes	632
F1	Number of Genes	734
F1	Number of Genes	979
F1	Number of Genes	691
F1	Number of Genes	787
F1	Number of Genes	788
F1	Number of Genes	962
F1	Number of Genes	998
F1	Number of Genes	529
F1	Number of Genes	816
F1	Number of Genes	841
F1	Number of Genes	555
F1	Number of Genes	904
F1	Number of Genes	789
F1	Number of Genes	710
F1	Number of Genes	855
F1	Number of Genes	793
F1	Number of Genes	809
F1	Number of Genes	855
F1	Number of Genes	744
F1	Number of Genes	661
F1	Number of Genes	613
F1	Number of Genes	729
F1	Number of Genes	659
F1	Number of Genes	676
F1	Number of Genes	622
F1	Number of Genes	645
F1	Number of Genes	733
F1	Number of Genes	681
F1	Number of Genes	942
F1	Number of Genes	908
F1	Number of Genes	693
F1	Number of Genes	656
F1	Number of Genes	848
F1	Number of Genes	880
F1	Number of Genes	924
F1	Number of Genes	878
F1	Number of Genes	806
F1	Number of Genes	914
F1	Number of Genes	797
F1	Number of Genes	828
F1	Number of Genes	720
F1	Number of Genes	843
F1	Number of Genes	899
F1	Number of Genes	909
F1	Number of Genes	681
F1	Number of Genes	814
F1	Number of Genes	681
F1	Number of Genes	675
F1	Number of Genes	763
F1	Number of Genes	829
F1	Number of Genes	885
F1	Number of Genes	842
F1	Number of Genes	452
F1	Number of Genes	680
F1	Number of Genes	831
F1	Number of Genes	642
F1	Number of Genes	794
F1	Number of Genes	930
F1	Number of Genes	641
F1	Number of Genes	1010
F1	Number of Genes	661
F1	Number of Genes	901
F1	Number of Genes	817
F1	Number of Genes	665
F1	Number of Genes	830
F1	Number of Genes	823
F1	Number of Genes	771
F1	Number of Genes	686
F1	Number of Genes	821
F1	Number of Genes	872
F1	Number of Genes	759
F1	Number of Genes	764
F1	Number of Genes	722
F1	Number of Genes	717
F1	Number of Genes	664
F1	Number of Genes	623
F1	Number of Genes	762
F1	Number of Genes	635
F1	Number of Genes	757
F1	Number of Genes	683
F1	Number of Genes	867
F1	Number of Genes	678
F1	Number of Genes	603
F1	Number of Genes	915
F1	Number of Genes	823
F1	Number of Genes	889
F1	Number of Genes	825
F1	Number of Genes	465
F1	Number of Genes	832
F1	Number of Genes	517
F1	Number of Genes	645
F1	Number of Genes	632
F1	Number of Genes	714
F1	Number of Genes	779
F1	Number of Genes	811
F1	Number of Genes	760
F1	Number of Genes	684
F1	Number of Genes	818
F1	Number of Genes	589
F1	Number of Genes	785
F1	Number of Genes	573
F1	Number of Genes	941
F1	Number of Genes	625
F1	Number of Genes	894
F1	Number of Genes	891
F1	Number of Genes	765
F1	Number of Genes	765
F1	Number of Genes	782
F1	Number of Genes	769
F1	Number of Genes	572
F1	Number of Genes	811
F1	Number of Genes	786
F1	Number of Genes	571
F1	Number of Genes	517
F1	Number of Genes	582
F1	Number of Genes	644
F1	Number of Genes	811
F1	Number of Genes	564
F1	Number of Genes	673
F1	Number of Genes	617
F1	Number of Genes	779
F1	Number of Genes	759
F1	Number of Genes	810
F1	Number of Genes	773
F1	Number of Genes	588
F1	Number of Genes	616
F1	Number of Genes	718
F1	Number of Genes	697
F1	Number of Genes	693
F1	Number of Genes	489
F1	Number of Genes	588
F1	Number of Genes	697
F1	Number of Genes	562
F1	Number of Genes	729
F1	Number of Genes	651
F1	Number of Genes	768
F1	Number of Genes	582
F1	Number of Genes	764
F1	Number of Genes	602
F1	Number of Genes	548
F1	Number of Genes	582
F1	Number of Genes	607
F1	Number of Genes	691
F1	Number of Genes	617
F1	Number of Genes	727
F1	Number of Genes	590
F1	Number of Genes	611
F1	Number of Genes	492
F1	Number of Genes	690
F1	Number of Genes	650
F1	Number of Genes	602
F1	Number of Genes	612
F1	Number of Genes	760
F1	Number of Genes	648
F1	Number of Genes	667
F1	Number of Genes	795
F1	Number of Genes	726
F1	Number of Genes	856
F1	Number of Genes	643
F1	Number of Genes	780
F1	Number of Genes	696
F1	Number of Genes	810
F1	Number of Genes	698
F1	Number of Genes	550
F1	Number of Genes	734
F1	Number of Genes	713
F1	Number of Genes	635
F1	Number of Genes	676
F1	Number of Genes	683
F1	Number of Genes	673
F1	Number of Genes	535
F1	Number of Genes	702
F1	Number of Genes	586
F1	Number of Genes	543
F1	Number of Genes	773
F1	Number of Genes	745
F1	Number of Genes	680
F1	Number of Genes	739
F1	Number of Genes	703
F1	Number of Genes	513
F1	Number of Genes	819
F1	Number of Genes	679
F1	Number of Genes	692
F1	Number of Genes	608
F1	Number of Genes	685
F1	Number of Genes	572
F1	Number of Genes	635
F1	Number of Genes	855
F1	Number of Genes	654
F1	Number of Genes	689
F1	Number of Genes	632
F1	Number of Genes	662
F1	Number of Genes	592
F1	Number of Genes	568
F1	Number of Genes	617
F1	Number of Genes	733
F1	Number of Genes	558
F1	Number of Genes	721
F1	Number of Genes	586
F1	Number of Genes	604
F1	Number of Genes	568
F1	Number of Genes	698
F1	Number of Genes	550
F1	Number of Genes	745
F1	Number of Genes	552
F1	Number of Genes	599
F1	Number of Genes	568
F1	Number of Genes	589
F1	Number of Genes	761
F1	Number of Genes	532
F1	Number of Genes	666
F1	Number of Genes	779
F1	Number of Genes	778
F1	Number of Genes	501
F1	Number of Genes	692
F1	Number of Genes	802
F1	Number of Genes	684
F1	Number of Genes	584
F1	Number of Genes	622
F1	Number of Genes	627
F1	Number of Genes	654
F1	Number of Genes	763
F1	Number of Genes	751
F1	Number of Genes	589
F1	Number of Genes	623
F1	Number of Genes	724
F1	Number of Genes	773
F1	Number of Genes	784
F1	Number of Genes	524
F1	Number of Genes	500
F1	Number of Genes	697
F1	Number of Genes	543
F1	Number of Genes	553
F1	Number of Genes	499
F1	Number of Genes	695
F1	Number of Genes	651
F1	Number of Genes	694
F1	Number of Genes	539
F1	Number of Genes	644
F1	Number of Genes	558
F1	Number of Genes	523
F1	Number of Genes	517
F1	Number of Genes	727
F1	Number of Genes	577
F1	Number of Genes	598
F1	Number of Genes	494
F1	Number of Genes	440
F1	Number of Genes	664
F1	Number of Genes	479
F1	Number of Genes	573
F1	Number of Genes	685
F1	Number of Genes	738
F1	Number of Genes	693
F1	Number of Genes	517
F1	Number of Genes	509
F1	Number of Genes	535
F1	Number of Genes	635
F1	Number of Genes	437
F1	Number of Genes	659
F1	Number of Genes	572
F1	Number of Genes	675
F1	Number of Genes	589
F1	Number of Genes	489
F1	Number of Genes	650
F1	Number of Genes	913
F1	Number of Genes	457
F1	Number of Genes	515
F1	Number of Genes	497
F1	Number of Genes	504
F1	Number of Genes	556
F1	Number of Genes	572
F1	Number of Genes	702
F1	Number of Genes	664
F1	Number of Genes	448
F1	Number of Genes	673
F1	Number of Genes	740
F1	Number of Genes	566
F1	Number of Genes	642
F1	Number of Genes	549
F1	Number of Genes	678
F1	Number of Genes	400
F1	Number of Genes	595
F1	Number of Genes	609
F1	Number of Genes	692
F1	Number of Genes	588
F1	Number of Genes	799
F1	Number of Genes	556
F1	Number of Genes	493
F1	Number of Genes	479
F1	Number of Genes	460
F1	Number of Genes	527
F1	Number of Genes	500
F1	Number of Genes	428
F1	Number of Genes	606
F1	Number of Genes	621
F1	Number of Genes	413
F1	Number of Genes	547
F1	Number of Genes	488
F1	Number of Genes	430
F1	Number of Genes	579
F1	Number of Genes	653
F1	Number of Genes	424
F1	Number of Genes	614
F1	Number of Genes	425
F1	Number of Genes	508
F1	Number of Genes	635
F1	Number of Genes	408
F1	Number of Genes	612
F1	Number of Genes	588
F1	Number of Genes	518
F1	Number of Genes	534
F1	Number of Genes	460
F1	Number of Genes	624
F1	Number of Genes	674
F1	Number of Genes	413
F1	Number of Genes	529
F1	Number of Genes	562
F1	Number of Genes	575
F1	Number of Genes	417
F1	Number of Genes	597
F1	Number of Genes	588
F1	Number of Genes	487
F1	Number of Genes	630
F1	Number of Genes	583
F1	Number of Genes	533
F1	Number of Genes	602
F1	Number of Genes	545
F1	Number of Genes	491
F1	Number of Genes	376
F1	Number of Genes	542
F1	Number of Genes	426
F1	Number of Genes	499
F1	Number of Genes	526
F1	Number of Genes	579
F1	Number of Genes	493
F1	Number of Genes	587
F1	Number of Genes	455
F1	Number of Genes	585
F1	Number of Genes	605
F1	Number of Genes	462
F1	Number of Genes	626
F1	Number of Genes	595
F1	Number of Genes	570
F1	Number of Genes	416
F1	Number of Genes	562
F1	Number of Genes	550
F1	Number of Genes	465
F1	Number of Genes	588
F1	Number of Genes	454
F1	Number of Genes	524
F1	Number of Genes	449
F1	Number of Genes	478
F1	Number of Genes	540
F1	Number of Genes	569
F1	Number of Genes	412
F1	Number of Genes	512
F1	Number of Genes	454
F1	Number of Genes	465
F1	Number of Genes	292
F1	Number of Genes	556
F1	Number of Genes	479
F1	Number of Genes	362
F1	Number of Genes	518
F1	Number of Genes	535
F1	Number of Genes	410
F1	Number of Genes	483
F1	Number of Genes	524
F1	Number of Genes	382
F1	Number of Genes	624
F1	Number of Genes	418
F1	Number of Genes	531
F1	Number of Genes	604
F1	Number of Genes	387
F1	Number of Genes	513
F1	Number of Genes	481
F1	Number of Genes	543
F1	Number of Genes	580
F1	Number of Genes	521
F1	Number of Genes	505
F1	Number of Genes	709
F1	Number of Genes	530
F1	Number of Genes	526
F1	Number of Genes	478
F1	Number of Genes	538
F1	Number of Genes	411
F1	Number of Genes	434
F1	Number of Genes	386
F1	Number of Genes	425
F1	Number of Genes	403
F1	Number of Genes	555
F1	Number of Genes	497
F1	Number of Genes	489
F1	Number of Genes	541
F1	Number of Genes	330
F1	Number of Genes	389
F1	Number of Genes	534
F1	Number of Genes	310
F1	Number of Genes	579
F1	Number of Genes	488
F1	Number of Genes	382
F1	Number of Genes	295
F1	Number of Genes	335
F1	Number of Genes	342
F1	Number of Genes	571
F1	Number of Genes	347
F1	Number of Genes	424
F1	Number of Genes	616
F1	Number of Genes	289
F1	Number of Genes	400
F1	Number of Genes	422
F1	Number of Genes	365
F1	Number of Genes	463
F1	Number of Genes	454
F1	Number of Genes	330
F1	Number of Genes	276
F1	Number of Genes	509
F1	Number of Genes	364
F1	Number of Genes	484
F1	Number of Genes	458
F1	Number of Genes	361
F1	Number of Genes	224
F1	Number of Genes	470
F1	Number of Genes	268
F1	Number of Genes	426
F1	Number of Genes	308
F1	Number of Genes	485
F1	Number of Genes	248
F1	Number of Genes	239
F1	Number of Genes	312
F1	Number of Genes	508
F1	Number of Genes	403
F1	Number of Genes	322
F1	Number of Genes	292
F1	Number of Genes	413
F1	Number of Genes	442
F1	Number of Genes	374
F1	Number of Genes	428
F1	Number of Genes	248
F1	Number of Genes	213
F1	Number of Genes	512
F1	Number of Genes	313
F1	Number of Genes	490
F1	Number of Genes	500
F1	Number of Genes	318
F1	Number of Genes	378
F1	Number of Genes	392
F1	Number of Genes	455
F1	Number of Genes	400
F1	Number of Genes	348
F1	Number of Genes	291
F1	Number of Genes	344
F1	Number of Genes	417
F1	Number of Genes	317
F1	Number of Genes	430
F1	Number of Genes	265
F1	Number of Genes	289
F1	Number of Genes	528
F1	Number of Genes	373
F1	Number of Genes	369
F1	Number of Genes	334
F1	Number of Genes	370
F1	Number of Genes	325
F1	Number of Genes	437
F1	Number of Genes	254
F1	Number of Genes	545
F1	Number of Genes	370
F1	Number of Genes	228
F1	Number of Genes	363
F1	Number of Genes	443
F1	Number of Genes	369
F1	Number of Genes	313
F1	Number of Genes	371
F1	Number of Genes	397
F1	Number of Genes	252
F1	Number of Genes	448
F1	Number of Genes	294
F1	Number of Genes	294
F1	Number of Genes	257
F1	Number of Genes	496
F1	Number of Genes	346
F1	Number of Genes	451
F1	Number of Genes	327
F1	Number of Genes	279
F1	Number of Genes	252
F1	Number of Genes	240
F1	Number of Genes	283
F1	Number of Genes	330
F1	Number of Genes	201
F1	Number of Genes	342
F1	Number of Genes	365
F1	Number of Genes	202
F1	Number of Genes	216
F1	Number of Genes	213
F1	Number of Genes	343
F1	Number of Genes	252
F1	Number of Genes	723
F1	Number of Genes	485
F1	Number of Genes	413
F1	Number of Genes	306
F1	Number of Genes	247
F1	Number of Genes	372
F1	Number of Genes	290
F1	Number of Genes	210
F1	Number of Genes	221
F1	Number of Genes	241
F1	Number of Genes	371
F1	Number of Genes	285
F1	Number of Genes	241
F1	Number of Genes	223
F1	Number of Genes	288
F1	Number of Genes	224
F1	Number of Genes	215
F1	Number of Genes	208
F1	Number of Genes	207
F1	Number of Genes	246
F1	Number of Genes	276
F1	Number of Genes	214
F1	Number of Genes	210
F1	Number of Genes	222
F1	Number of Genes	333
F1	Number of Genes	230
F1	Number of Genes	232
F1	Number of Genes	208
F1	Number of Genes	308
F1	Number of Genes	272
F1	Number of Genes	244
F1	Number of Genes	224
F1	Number of Genes	202
F1	Number of Genes	245
F1	Number of Genes	246
F1	Number of Genes	201
F1	Number of Genes	202
F1	Number of Genes	209
F1	Number of Genes	393
F1	Number of Genes	202
F1	Number of Genes	389
F1	Number of Genes	217
F1	Number of Genes	227
F1	Number of Genes	205
F1	Number of Genes	242
F1	Number of Genes	202
F1	Number of Genes	241
F1	Number of Genes	347
F1	Number of Genes	251
F1	Number of Genes	292
F1	Number of Genes	219
F1	Number of Genes	292
F1	Number of Genes	217
F1	Number of Genes	220
F1	Number of Genes	284
F1	Number of Genes	254
F1	Number of Genes	336
F1	Number of Genes	276
F1	Number of Genes	277
F1	Number of Genes	241
F1	Number of Genes	211
F1	Number of Genes	244
F1	Number of Genes	226
F1	Number of Genes	240
F1	Number of Genes	236
F1	Number of Genes	231
F1	Number of Genes	297
F1	Number of Genes	244
F2	Number of Genes	3648
F2	Number of Genes	3028
F2	Number of Genes	3204
F2	Number of Genes	3070
F2	Number of Genes	3005
F2	Number of Genes	2844
F2	Number of Genes	2506
F2	Number of Genes	2591
F2	Number of Genes	2810
F2	Number of Genes	2539
F2	Number of Genes	2413
F2	Number of Genes	2471
F2	Number of Genes	2792
F2	Number of Genes	2113
F2	Number of Genes	2312
F2	Number of Genes	2668
F2	Number of Genes	2362
F2	Number of Genes	2285
F2	Number of Genes	2086
F2	Number of Genes	3378
F2	Number of Genes	2264
F2	Number of Genes	2232
F2	Number of Genes	2445
F2	Number of Genes	2517
F2	Number of Genes	2456
F2	Number of Genes	2341
F2	Number of Genes	2353
F2	Number of Genes	1971
F2	Number of Genes	2091
F2	Number of Genes	1989
F2	Number of Genes	1998
F2	Number of Genes	2072
F2	Number of Genes	2135
F2	Number of Genes	1872
F2	Number of Genes	2514
F2	Number of Genes	1780
F2	Number of Genes	2327
F2	Number of Genes	1631
F2	Number of Genes	2039
F2	Number of Genes	2058
F2	Number of Genes	2252
F2	Number of Genes	2027
F2	Number of Genes	2270
F2	Number of Genes	1732
F2	Number of Genes	1991
F2	Number of Genes	2051
F2	Number of Genes	1847
F2	Number of Genes	1710
F2	Number of Genes	1676
F2	Number of Genes	1865
F2	Number of Genes	1861
F2	Number of Genes	1967
F2	Number of Genes	1643
F2	Number of Genes	1891
F2	Number of Genes	1771
F2	Number of Genes	2018
F2	Number of Genes	1777
F2	Number of Genes	1925
F2	Number of Genes	1949
F2	Number of Genes	2416
F2	Number of Genes	1545
F2	Number of Genes	1532
F2	Number of Genes	2191
F2	Number of Genes	1743
F2	Number of Genes	2046
F2	Number of Genes	1536
F2	Number of Genes	1617
F2	Number of Genes	1788
F2	Number of Genes	1543
F2	Number of Genes	1623
F2	Number of Genes	1527
F2	Number of Genes	1475
F2	Number of Genes	1578
F2	Number of Genes	1794
F2	Number of Genes	1400
F2	Number of Genes	1636
F2	Number of Genes	1674
F2	Number of Genes	1624
F2	Number of Genes	1890
F2	Number of Genes	1714
F2	Number of Genes	2002
F2	Number of Genes	1547
F2	Number of Genes	1367
F2	Number of Genes	1727
F2	Number of Genes	1691
F2	Number of Genes	1484
F2	Number of Genes	1533
F2	Number of Genes	1459
F2	Number of Genes	1346
F2	Number of Genes	1768
F2	Number of Genes	1401
F2	Number of Genes	1634
F2	Number of Genes	1327
F2	Number of Genes	1498
F2	Number of Genes	1713
F2	Number of Genes	1270
F2	Number of Genes	1591
F2	Number of Genes	1359
F2	Number of Genes	1536
F2	Number of Genes	1424
F2	Number of Genes	1732
F2	Number of Genes	1566
F2	Number of Genes	1381
F2	Number of Genes	1342
F2	Number of Genes	1637
F2	Number of Genes	1573
F2	Number of Genes	1648
F2	Number of Genes	1681
F2	Number of Genes	1752
F2	Number of Genes	1857
F2	Number of Genes	1510
F2	Number of Genes	1580
F2	Number of Genes	1286
F2	Number of Genes	1632
F2	Number of Genes	1530
F2	Number of Genes	1393
F2	Number of Genes	1489
F2	Number of Genes	1549
F2	Number of Genes	1465
F2	Number of Genes	1466
F2	Number of Genes	1379
F2	Number of Genes	1431
F2	Number of Genes	1301
F2	Number of Genes	1182
F2	Number of Genes	1224
F2	Number of Genes	1528
F2	Number of Genes	1454
F2	Number of Genes	1330
F2	Number of Genes	1325
F2	Number of Genes	1514
F2	Number of Genes	1654
F2	Number of Genes	1343
F2	Number of Genes	1514
F2	Number of Genes	1621
F2	Number of Genes	1164
F2	Number of Genes	1519
F2	Number of Genes	1498
F2	Number of Genes	1491
F2	Number of Genes	1282
F2	Number of Genes	1437
F2	Number of Genes	1386
F2	Number of Genes	1294
F2	Number of Genes	1461
F2	Number of Genes	1452
F2	Number of Genes	1182
F2	Number of Genes	1622
F2	Number of Genes	1486
F2	Number of Genes	1788
F2	Number of Genes	1326
F2	Number of Genes	1641
F2	Number of Genes	1279
F2	Number of Genes	1544
F2	Number of Genes	1306
F2	Number of Genes	1331
F2	Number of Genes	1165
F2	Number of Genes	1262
F2	Number of Genes	1420
F2	Number of Genes	1414
F2	Number of Genes	1143
F2	Number of Genes	1265
F2	Number of Genes	1474
F2	Number of Genes	1375
F2	Number of Genes	1393
F2	Number of Genes	1273
F2	Number of Genes	1297
F2	Number of Genes	1530
F2	Number of Genes	1426
F2	Number of Genes	1183
F2	Number of Genes	1466
F2	Number of Genes	1121
F2	Number of Genes	1447
F2	Number of Genes	1186
F2	Number of Genes	1244
F2	Number of Genes	1402
F2	Number of Genes	1518
F2	Number of Genes	1193
F2	Number of Genes	1251
F2	Number of Genes	1345
F2	Number of Genes	1263
F2	Number of Genes	1398
F2	Number of Genes	1080
F2	Number of Genes	1165
F2	Number of Genes	1284
F2	Number of Genes	1194
F2	Number of Genes	1309
F2	Number of Genes	1163
F2	Number of Genes	1270
F2	Number of Genes	1119
F2	Number of Genes	1328
F2	Number of Genes	1229
F2	Number of Genes	1238
F2	Number of Genes	1076
F2	Number of Genes	1457
F2	Number of Genes	1261
F2	Number of Genes	1185
F2	Number of Genes	2063
F2	Number of Genes	1202
F2	Number of Genes	1166
F2	Number of Genes	1228
F2	Number of Genes	1256
F2	Number of Genes	1264
F2	Number of Genes	1816
F2	Number of Genes	1624
F2	Number of Genes	1232
F2	Number of Genes	1153
F2	Number of Genes	1339
F2	Number of Genes	1294
F2	Number of Genes	1498
F2	Number of Genes	1391
F2	Number of Genes	1043
F2	Number of Genes	1538
F2	Number of Genes	1287
F2	Number of Genes	1069
F2	Number of Genes	1373
F2	Number of Genes	1302
F2	Number of Genes	1197
F2	Number of Genes	1290
F2	Number of Genes	1151
F2	Number of Genes	1289
F2	Number of Genes	1022
F2	Number of Genes	1227
F2	Number of Genes	1122
F2	Number of Genes	1281
F2	Number of Genes	1605
F2	Number of Genes	1604
F2	Number of Genes	1112
F2	Number of Genes	1259
F2	Number of Genes	1428
F2	Number of Genes	1310
F2	Number of Genes	1186
F2	Number of Genes	1202
F2	Number of Genes	1192
F2	Number of Genes	1422
F2	Number of Genes	1332
F2	Number of Genes	1359
F2	Number of Genes	1160
F2	Number of Genes	1424
F2	Number of Genes	1379
F2	Number of Genes	1045
F2	Number of Genes	1233
F2	Number of Genes	1067
F2	Number of Genes	1076
F2	Number of Genes	1234
F2	Number of Genes	1281
F2	Number of Genes	1135
F2	Number of Genes	1168
F2	Number of Genes	1196
F2	Number of Genes	1195
F2	Number of Genes	957
F2	Number of Genes	1467
F2	Number of Genes	940
F2	Number of Genes	1382
F2	Number of Genes	1454
F2	Number of Genes	1163
F2	Number of Genes	1391
F2	Number of Genes	1427
F2	Number of Genes	1257
F2	Number of Genes	1267
F2	Number of Genes	1146
F2	Number of Genes	1249
F2	Number of Genes	992
F2	Number of Genes	1330
F2	Number of Genes	977
F2	Number of Genes	1253
F2	Number of Genes	1271
F2	Number of Genes	1160
F2	Number of Genes	1147
F2	Number of Genes	1131
F2	Number of Genes	1146
F2	Number of Genes	1387
F2	Number of Genes	1085
F2	Number of Genes	1115
F2	Number of Genes	1052
F2	Number of Genes	1044
F2	Number of Genes	1167
F2	Number of Genes	1133
F2	Number of Genes	1168
F2	Number of Genes	1035
F2	Number of Genes	1140
F2	Number of Genes	1124
F2	Number of Genes	1151
F2	Number of Genes	1293
F2	Number of Genes	1175
F2	Number of Genes	1065
F2	Number of Genes	1061
F2	Number of Genes	1048
F2	Number of Genes	1444
F2	Number of Genes	1195
F2	Number of Genes	1089
F2	Number of Genes	1041
F2	Number of Genes	1245
F2	Number of Genes	1245
F2	Number of Genes	1025
F2	Number of Genes	1557
F2	Number of Genes	1180
F2	Number of Genes	1141
F2	Number of Genes	1350
F2	Number of Genes	966
F2	Number of Genes	1023
F2	Number of Genes	1061
F2	Number of Genes	1243
F2	Number of Genes	900
F2	Number of Genes	1342
F2	Number of Genes	1044
F2	Number of Genes	1440
F2	Number of Genes	976
F2	Number of Genes	1015
F2	Number of Genes	867
F2	Number of Genes	1209
F2	Number of Genes	832
F2	Number of Genes	1148
F2	Number of Genes	1299
F2	Number of Genes	1112
F2	Number of Genes	1101
F2	Number of Genes	1108
F2	Number of Genes	1026
F2	Number of Genes	1008
F2	Number of Genes	1209
F2	Number of Genes	1428
F2	Number of Genes	895
F2	Number of Genes	1438
F2	Number of Genes	1079
F2	Number of Genes	1260
F2	Number of Genes	1040
F2	Number of Genes	1019
F2	Number of Genes	1105
F2	Number of Genes	939
F2	Number of Genes	1161
F2	Number of Genes	1003
F2	Number of Genes	1526
F2	Number of Genes	1098
F2	Number of Genes	1089
F2	Number of Genes	1050
F2	Number of Genes	907
F2	Number of Genes	928
F2	Number of Genes	1090
F2	Number of Genes	962
F2	Number of Genes	1321
F2	Number of Genes	937
F2	Number of Genes	1066
F2	Number of Genes	1186
F2	Number of Genes	1117
F2	Number of Genes	934
F2	Number of Genes	1145
F2	Number of Genes	913
F2	Number of Genes	1082
F2	Number of Genes	1111
F2	Number of Genes	1115
F2	Number of Genes	1094
F2	Number of Genes	1097
F2	Number of Genes	852
F2	Number of Genes	913
F2	Number of Genes	1287
F2	Number of Genes	1178
F2	Number of Genes	981
F2	Number of Genes	816
F2	Number of Genes	1110
F2	Number of Genes	1122
F2	Number of Genes	1264
F2	Number of Genes	1265
F2	Number of Genes	1053
F2	Number of Genes	1068
F2	Number of Genes	1315
F2	Number of Genes	904
F2	Number of Genes	1136
F2	Number of Genes	870
F2	Number of Genes	900
F2	Number of Genes	1149
F2	Number of Genes	737
F2	Number of Genes	899
F2	Number of Genes	1246
F2	Number of Genes	1145
F2	Number of Genes	1028
F2	Number of Genes	1258
F2	Number of Genes	909
F2	Number of Genes	929
F2	Number of Genes	1128
F2	Number of Genes	822
F2	Number of Genes	883
F2	Number of Genes	1055
F2	Number of Genes	977
F2	Number of Genes	992
F2	Number of Genes	1092
F2	Number of Genes	847
F2	Number of Genes	1048
F2	Number of Genes	1174
F2	Number of Genes	1159
[truncated: 65,482 more rows]

[truncated: 4 more sheets: Supplementary Data 11, Supplementary Data 12, Supplementary Data 13 , Supplementary Data 14]
